# Supplementary material for: Di-μ2-chlorido-dichloridoocta­methyldi-μ3-oxido-tetra­tin(IV) bis[chloridodimeth­yl(pyrrolidine-1-carbodithio­ato-κ2 S,S′)tin(IV)]
Source: Acta Crystallogr Sect E Struct Rep Online. 2012 Apr 25;68(Pt 5):m672. doi: 10.1107/S1600536812017485 (PMC3344393; doi:10.1107/S1600536812017485)
Supplement: Supplementary file 1 [file e-68-0m672-sup1.cif]

##############################################################################
#                                                                            #
# This CIF contains the data in a paper accepted for publication in          #
# Acta Crystallographica Section E. It conforms to the requirements of       #
# Notes for Authors for Acta Crystallographica Section E, and has been       #
# peer reviewed under the auspices of the IUCr Commission on Journals.       #
#                                                                            #
# Full details of the Crystallographic Information File format               #
# are given in the paper "The Crystallographic Information File (CIF):       #
# a New Standard Archive File for Crystallography" by S. R. Hall, F. H.      #
# Allen and I. D. Brown [Acta Cryst. (1991), A47, 655-685].                  #
#                                                                            #
# The current version of the core CIF dictionary is obtainable from          #
# ftp://ftp.iucr.org/pub/cif_core.dic.                                       #
#                                                                            #
# Software is freely available for graphical display of the structure(s)     #
# in this CIF. For information consult the CIF software page                 #
# http://www.iucr.org/resources/cif/software.                                #
#                                                                            #
# This file may be used for bona fide research purposes within the           #
# scientific community so long as proper attribution is given to the journal # 
# article from which it was obtained.                                        #
#                                                                            #
##############################################################################
data_I
_audit_creation_method     SHELXL-97
_chemical_name_systematic
;
Di-\m~2~-chlorido-dichloridooctamethyldi-\m~3~-oxido-tetratin(IV)
bis[chloridodimethyl(pyrrolidine-1-carbodithioato-
\k^2^<i>S</i>,<i>S</i>')tin(IV)]
;
_chemical_name_common     ?
_chemical_formula_moiety     'C8 H24 Cl4 O2 Sn4, 2(C7 H14 Cl N S2 Sn)'
_chemical_formula_sum     'C22 H52 Cl6 N2 O2 S4 Sn6'
_chemical_formula_iupac
                           '[Sn4 (C H3)8 Cl4 O2], 2[Sn (C H3)2 Cl (C4 H8 N S2)]'
_chemical_formula_weight     1429.74
_chemical_melting_point     ?
_symmetry_cell_setting     orthorhombic
_symmetry_space_group_name_H-M     'P n n m'
_symmetry_space_group_name_Hall     '-P 2 2n'
loop_
    _symmetry_equiv_pos_as_xyz
    'x, y, z'
    '-x, -y, z'
    'x+1/2, -y+1/2, -z+1/2'
    '-x+1/2, y+1/2, -z+1/2'
    '-x, -y, -z'
    'x, y, -z'
    '-x-1/2, y-1/2, z-1/2'
    'x-1/2, -y-1/2, z-1/2'
_cell_length_a     14.5262(4)
_cell_length_b     14.6086(6)
_cell_length_c     10.8338(4)
_cell_angle_alpha     90.00
_cell_angle_beta     90.00
_cell_angle_gamma     90.00
_cell_volume     2299.01(14)
_cell_formula_units_Z     2
_cell_measurement_reflns_used     11648
_cell_measurement_theta_min     1.98
_cell_measurement_theta_max     27.49
_cell_measurement_temperature     193(2)
_exptl_crystal_description     'prism'
_exptl_crystal_colour     'colorless'
_exptl_crystal_size_max     0.18
_exptl_crystal_size_mid     0.09
_exptl_crystal_size_min     0.06
_exptl_crystal_density_diffrn     2.065
_exptl_crystal_density_meas     ?
_exptl_crystal_density_method     'not measured'
_exptl_crystal_F_000     1360
_exptl_absorpt_coefficient_mu     3.762
_exptl_absorpt_correction_type     multi-scan
_exptl_absorpt_process_details     '(SORTAV; Blessing, 1995)'
_exptl_absorpt_correction_T_min     0.640
_exptl_absorpt_correction_T_max     0.749
_exptl_special_details
;
Absorption correction: multi-scan from symmetry-related measurements
(SORTAV; Blessing, 1995)
;
_diffrn_ambient_temperature     193(2)
_diffrn_radiation_type     MoK\a
_diffrn_radiation_wavelength     0.71073
_diffrn_radiation_source     'fine-focus sealed tube'
_diffrn_radiation_monochromator     graphite
_diffrn_measurement_device_type     'Nonius KappaCCD'
_diffrn_measurement_method     '\p scans'
_diffrn_detector_area_resol_mean     ?
_diffrn_reflns_number     11647
_diffrn_reflns_av_R_equivalents     0.039
_diffrn_reflns_av_sigmaI/netI     0.0299
_diffrn_reflns_theta_min     2.73
_diffrn_reflns_theta_max     27.49
_diffrn_reflns_theta_full     27.49
_diffrn_measured_fraction_theta_max     0.996
_diffrn_measured_fraction_theta_full     0.996
_diffrn_reflns_limit_h_min     -18
_diffrn_reflns_limit_h_max     14
_diffrn_reflns_limit_k_min     -18
_diffrn_reflns_limit_k_max     15
_diffrn_reflns_limit_l_min     -14
_diffrn_reflns_limit_l_max     12
_diffrn_standards_number     ?
_diffrn_standards_interval_count     ?
_diffrn_standards_interval_time     ?
_diffrn_standards_decay_%     ?
_refine_special_details
;
Refinement of <i>F</i>^2^ against ALL reflections. The weighted <i>R</i>-factor
<i>wR</i> and goodness of fit <i>S</i> are based on <i>F</i>^2^, conventional
<i>R</i>-factors <i>R</i> are based on <i>F</i>, with <i>F</i> set to zero for
negative <i>F</i>^2^. The threshold expression of <i>F</i>^2^ >
\s(<i>F</i>^2^) is used only for calculating <i>R</i>-factors(gt) <i>etc</i>.
and is not relevant to the choice of reflections for refinement.
<i>R</i>-factors based on <i>F</i>^2^ are statistically about twice as large
as those based on <i>F</i>, and <i>R</i>- factors based on ALL data will be
even larger.
;
_reflns_number_total     2768
_reflns_number_gt     2450
_reflns_threshold_expression     >2sigma(I)
_refine_ls_structure_factor_coef     Fsqd
_refine_ls_matrix_type     full
_refine_ls_R_factor_all     0.0348
_refine_ls_R_factor_gt     0.0284
_refine_ls_wR_factor_gt     0.0637
_refine_ls_wR_factor_ref     0.0661
_refine_ls_goodness_of_fit_ref     1.123
_refine_ls_restrained_S_all     1.123
_refine_ls_number_reflns     2767
_refine_ls_number_parameters     124
_refine_ls_number_restraints     0
_refine_ls_hydrogen_treatment     constr
_refine_ls_weighting_scheme     calc
_refine_ls_weighting_details
         'calc w=1/[\s^2^(Fo^2^)+(0.0315P)^2^+1.1007P] where P=(Fo^2^+2Fc^2^)/3'
_atom_sites_solution_hydrogens     geom
_atom_sites_solution_primary     direct
_atom_sites_solution_secondary     difmap
_refine_ls_shift/su_max     0.002
_refine_ls_shift/su_mean     0.000
_refine_diff_density_max     0.745
_refine_diff_density_min     -1.072
_refine_ls_extinction_method     none
_refine_ls_extinction_coef     ?
loop_
    _atom_type_symbol
    _atom_type_description
    _atom_type_scat_dispersion_real
    _atom_type_scat_dispersion_imag
    _atom_type_scat_source
    'C' 'C' 0.0033 0.0016
                         'International Tables Vol C Tables 4.2.6.8 and 6.1.1.4'
    'H' 'H' 0.0000 0.0000
                         'International Tables Vol C Tables 4.2.6.8 and 6.1.1.4'
    'N' 'N' 0.0061 0.0033
                         'International Tables Vol C Tables 4.2.6.8 and 6.1.1.4'
    'S' 'S' 0.1246 0.1234
                         'International Tables Vol C Tables 4.2.6.8 and 6.1.1.4'
    'Sn' 'Sn' -0.6537 1.4246
                         'International Tables Vol C Tables 4.2.6.8 and 6.1.1.4'
    'Cl' 'Cl' 0.1484 0.1585
                         'International Tables Vol C Tables 4.2.6.8 and 6.1.1.4'
    'O' 'O' 0.0106 0.0060
                         'International Tables Vol C Tables 4.2.6.8 and 6.1.1.4'
_computing_data_collection     'COLLECT (Nonius, 1998)'
_computing_cell_refinement     'DENZO (Otwinowski & Minor (1997)'
_computing_data_reduction     'DENZO (Otwinowski & Minor (1997)'
_computing_structure_solution     'SHELXS97 (Sheldrick, 2008)'
_computing_structure_refinement     'SHELXL97 (Sheldrick, 2008)'
_computing_molecular_graphics     'PLATON (Spek, 2009)'
_computing_publication_material     'SHELXL97 (Sheldrick, 2008)'
loop_
    _atom_site_type_symbol
    _atom_site_label
    _atom_site_fract_x
    _atom_site_fract_y
    _atom_site_fract_z
    _atom_site_U_iso_or_equiv
    _atom_site_adp_type
    _atom_site_calc_flag
    _atom_site_refinement_flags
    _atom_site_occupancy
    _atom_site_symmetry_multiplicity
    _atom_site_disorder_assembly
    _atom_site_disorder_group
    Sn Sn2 0.315166(18) 0.632255(19) 0.0000 0.02461(9) Uani d S 1 2 . .
    Sn Sn3 0.559454(18) 0.59668(2) 0.0000 0.02538(9) Uani d S 1 2 . .
    Cl Cl2 0.47009(7) 0.75444(7) 0.0000 0.0361(3) Uani d S 1 2 . .
    Cl Cl3 0.21017(8) 0.50149(8) 0.0000 0.0478(3) Uani d S 1 2 . .
    O O1 0.42728(18) 0.5486(2) 0.0000 0.0295(7) Uani d S 1 2 . .
    C C7 0.3016(2) 0.6704(3) 0.1864(3) 0.0430(9) Uani d . 1 1 . .
    H H7A 0.3520 0.6434 0.2344 0.064 Uiso calc R 1 1 . .
    H H7B 0.2425 0.6483 0.2183 0.064 Uiso calc R 1 1 . .
    H H7C 0.3041 0.7372 0.1933 0.064 Uiso calc R 1 1 . .
    C C8 0.6065(2) 0.6172(2) 0.1817(3) 0.0382(8) Uani d . 1 1 . .
    H H8A 0.5582 0.5995 0.2401 0.057 Uiso calc R 1 1 . .
    H H8B 0.6219 0.6819 0.1935 0.057 Uiso calc R 1 1 . .
    H H8C 0.6614 0.5796 0.1961 0.057 Uiso calc R 1 1 . .
    Sn Sn1 0.02288(2) 0.29537(2) 0.0000 0.02941(10) Uani d S 1 2 . .
    Cl Cl1 -0.14100(8) 0.23939(8) 0.0000 0.0442(3) Uani d S 1 2 . .
    S S1 0.20483(8) 0.26837(8) 0.0000 0.0322(3) Uani d S 1 2 . .
    S S2 0.05638(7) 0.12957(7) 0.0000 0.0295(3) Uani d S 1 2 . .
    N N1 0.2337(2) 0.0884(2) 0.0000 0.0309(9) Uani d S 1 2 . .
    C C1 0.1741(3) 0.1552(3) 0.0000 0.0258(9) Uani d S 1 2 . .
    C C2 0.2102(3) -0.0107(3) 0.0000 0.0472(14) Uani d S 1 2 . .
    H H2A 0.1704 -0.0212 -0.0698 0.057 Uiso d PR 0.50 1 . .
    H H2B 0.1704 -0.0212 0.0698 0.057 Uiso d PR 0.50 1 . .
    C C3 0.2990(5) -0.0522(6) 0.0561(11) 0.088(5) Uani d P 0.50 1 . .
    H H3A 0.2989 -0.0477 0.1473 0.106 Uiso d PR 0.50 1 . .
    H H3B 0.3069 -0.1170 0.0315 0.106 Uiso d PR 0.50 1 . .
    C C4 0.3721(5) 0.0077(5) 0.0000 0.073(5) Uani d S 1 2 . .
    H H4A 0.4096 -0.0081 0.0740 0.151 Uiso d PR 0.50 1 . .
    H H4B 0.4096 -0.0081 -0.0740 0.151 Uiso d PR 0.50 1 . .
    C C5 0.3333(3) 0.1031(4) 0.0000 0.0505(15) Uani d S 1 2 . .
    H H5A 0.3529 0.1373 0.0744 0.061 Uiso calc PR 0.50 1 . .
    H H5B 0.3529 0.1373 -0.0744 0.061 Uiso calc PR 0.50 1 . .
    C C6 0.0147(3) 0.3637(2) -0.1722(3) 0.0443(9) Uani d . 1 1 . .
    H H6A -0.0440 0.3966 -0.1777 0.067 Uiso calc R 1 1 . .
    H H6B 0.0187 0.3188 -0.2392 0.067 Uiso calc R 1 1 . .
    H H6C 0.0657 0.4074 -0.1792 0.067 Uiso calc R 1 1 . .
loop_
    _atom_site_aniso_label
    _atom_site_aniso_U_11
    _atom_site_aniso_U_22
    _atom_site_aniso_U_33
    _atom_site_aniso_U_12
    _atom_site_aniso_U_13
    _atom_site_aniso_U_23
    Sn2 0.02385(15) 0.02385(16) 0.02612(18) 0.00354(11) 0.000 0.000
    Sn3 0.02293(16) 0.02345(16) 0.02978(19) -0.00087(11) 0.000 0.000
    Cl2 0.0334(5) 0.0236(5) 0.0513(8) 0.0011(5) 0.000 0.000
    Cl3 0.0336(6) 0.0302(6) 0.0796(10) -0.0038(5) 0.000 0.000
    O1 0.0185(13) 0.0209(14) 0.049(2) 0.0031(12) 0.000 0.000
    C7 0.0401(18) 0.062(2) 0.027(2) 0.0047(17) 0.0042(15) -0.0051(18)
    C8 0.0393(18) 0.0421(19) 0.033(2) 0.0004(15) -0.0041(15) -0.0050(16)
    Sn1 0.03238(17) 0.02334(16) 0.0325(2) 0.00254(12) 0.000 0.000
    Cl1 0.0275(5) 0.0356(6) 0.0694(9) 0.0064(5) 0.000 0.000
    S1 0.0309(5) 0.0253(5) 0.0405(7) -0.0071(4) 0.000 0.000
    S2 0.0227(5) 0.0235(5) 0.0421(7) -0.0021(4) 0.000 0.000
    N1 0.0206(17) 0.030(2) 0.042(2) -0.0001(15) 0.000 0.000
    C1 0.026(2) 0.027(2) 0.024(2) -0.0029(18) 0.000 0.000
    C2 0.032(2) 0.025(2) 0.085(4) 0.000(2) 0.000 0.000
    C3 0.039(4) 0.042(4) 0.184(16) 0.008(4) -0.011(5) 0.018(6)
    C4 0.038(3) 0.060(5) 0.120(15) 0.014(3) 0.000 0.000
    C5 0.024(2) 0.041(3) 0.087(5) -0.002(2) 0.000 0.000
    C6 0.056(2) 0.0368(19) 0.040(2) 0.0009(17) -0.0034(18) 0.0055(16)
_geom_special_details
;
 All esds (except the esd in the dihedral angle between two l.s. planes)
 are estimated using the full covariance matrix.  The cell esds are taken
 into account individually in the estimation of esds in distances, angles
 and torsion angles; correlations between esds in cell parameters are only
 used when they are defined by crystal symmetry.  An approximate (isotropic)
 treatment of cell esds is used for estimating esds involving l.s. planes.
;
loop_
    _geom_bond_atom_site_label_1
    _geom_bond_atom_site_label_2
    _geom_bond_site_symmetry_2
    _geom_bond_distance
    _geom_bond_publ_flag
    Sn2 O1 . 2.036(3) ?
    Sn2 C7 . 2.104(4) ?
    Sn2 C7 6 2.104(4) ?
    Sn2 Cl3 . 2.4445(12) ?
    Sn2 Cl2 . 2.8724(11) ?
    Sn3 O1 . 2.044(3) ?
    Sn3 C8 . 2.105(3) ?
    Sn3 C8 6 2.105(3) ?
    Sn3 O1 5_665 2.132(3) ?
    Sn3 Cl2 . 2.6451(11) ?
    O1 Sn3 5_665 2.132(3) ?
    C7 H7A . 0.9800 ?
    C7 H7B . 0.9800 ?
    C7 H7C . 0.9800 ?
    C8 H8A . 0.9800 ?
    C8 H8B . 0.9800 ?
    C8 H8C . 0.9800 ?
    Sn1 C6 6 2.119(4) ?
    Sn1 C6 . 2.119(4) ?
    Sn1 S2 . 2.4706(11) ?
    Sn1 Cl1 . 2.5173(12) ?
    Sn1 S1 . 2.6722(12) ?
    S1 C1 . 1.712(4) ?
    S2 C1 . 1.751(4) ?
    N1 C1 . 1.305(6) ?
    N1 C5 . 1.462(6) ?
    N1 C2 . 1.488(6) ?
    C2 C3 . 1.550(9) ?
    C2 C3 6 1.550(9) ?
    C2 H2A . 0.9644 ?
    C2 H2B . 0.9644 ?
    C3 C3 6 1.22(2) ?
    C3 C4 . 1.505(10) ?
    C3 H3A . 0.9902 ?
    C3 H3B . 0.9901 ?
    C4 C5 . 1.504(8) ?
    C4 C3 6 1.505(10) ?
    C4 H4A . 0.9959 ?
    C4 H4B . 0.9959 ?
    C5 H5A . 0.9900 ?
    C5 H5B . 0.9900 ?
    C6 H6A . 0.9800 ?
    C6 H6B . 0.9800 ?
    C6 H6C . 0.9800 ?
loop_
    _geom_angle_atom_site_label_1
    _geom_angle_atom_site_label_2
    _geom_angle_atom_site_label_3
    _geom_angle_site_symmetry_1
    _geom_angle_site_symmetry_3
    _geom_angle
    _geom_angle_publ_flag
    O1 Sn2 C7 . . 103.51(10) ?
    O1 Sn2 C7 . 6 103.51(10) ?
    C7 Sn2 C7 . 6 147.4(2) ?
    O1 Sn2 Cl3 . . 91.74(8) ?
    C7 Sn2 Cl3 . . 98.55(11) ?
    C7 Sn2 Cl3 6 . 98.55(11) ?
    O1 Sn2 Cl2 . . 75.29(8) ?
    C7 Sn2 Cl2 . . 84.76(10) ?
    C7 Sn2 Cl2 6 . 84.76(10) ?
    Cl3 Sn2 Cl2 . . 167.02(4) ?
    O1 Sn3 C8 . . 110.72(10) ?
    O1 Sn3 C8 . 6 110.72(10) ?
    C8 Sn3 C8 . 6 138.5(2) ?
    O1 Sn3 O1 . 5_665 75.11(12) ?
    C8 Sn3 O1 . 5_665 96.44(10) ?
    C8 Sn3 O1 6 5_665 96.44(10) ?
    O1 Sn3 Cl2 . . 80.68(8) ?
    C8 Sn3 Cl2 . . 92.04(10) ?
    C8 Sn3 Cl2 6 . 92.04(10) ?
    O1 Sn3 Cl2 5_665 . 155.80(8) ?
    Sn3 Cl2 Sn2 . . 80.97(3) ?
    Sn2 O1 Sn3 . . 123.06(14) ?
    Sn2 O1 Sn3 . 5_665 132.06(14) ?
    Sn3 O1 Sn3 . 5_665 104.89(12) ?
    Sn2 C7 H7A . . 109.5 ?
    Sn2 C7 H7B . . 109.5 ?
    H7A C7 H7B . . 109.5 ?
    Sn2 C7 H7C . . 109.5 ?
    H7A C7 H7C . . 109.5 ?
    H7B C7 H7C . . 109.5 ?
    Sn3 C8 H8A . . 109.5 ?
    Sn3 C8 H8B . . 109.5 ?
    H8A C8 H8B . . 109.5 ?
    Sn3 C8 H8C . . 109.5 ?
    H8A C8 H8C . . 109.5 ?
    H8B C8 H8C . . 109.5 ?
    C6 Sn1 C6 6 . 123.3(2) ?
    C6 Sn1 S2 6 . 118.23(10) ?
    C6 Sn1 S2 . . 118.23(10) ?
    C6 Sn1 Cl1 6 . 95.75(11) ?
    C6 Sn1 Cl1 . . 95.75(11) ?
    S2 Sn1 Cl1 . . 82.40(4) ?
    C6 Sn1 S1 6 . 97.18(11) ?
    C6 Sn1 S1 . . 97.18(11) ?
    S2 Sn1 S1 . . 70.16(3) ?
    Cl1 Sn1 S1 . . 152.55(4) ?
    C1 S1 Sn1 . . 83.39(14) ?
    C1 S2 Sn1 . . 88.99(15) ?
    C1 N1 C5 . . 123.2(4) ?
    C1 N1 C2 . . 125.1(4) ?
    C5 N1 C2 . . 111.7(4) ?
    N1 C1 S1 . . 123.3(3) ?
    N1 C1 S2 . . 119.2(3) ?
    S1 C1 S2 . . 117.5(2) ?
    N1 C2 C3 . . 100.9(4) ?
    N1 C2 C3 . 6 100.9(4) ?
    C3 C2 C3 . 6 46.2(9) ?
    N1 C2 H2A . . 107.1 ?
    C3 C2 H2A . . 138.1 ?
    C3 C2 H2A 6 . 97.4 ?
    N1 C2 H2B . . 107.1 ?
    C3 C2 H2B . . 97.4 ?
    C3 C2 H2B 6 . 138.1 ?
    H2A C2 H2B . . 103.3 ?
    C3 C3 C4 6 . 66.2(5) ?
    C3 C3 C2 6 . 66.9(4) ?
    C4 C3 C2 . . 101.6(6) ?
    C3 C3 H3A 6 . 176.2 ?
    C4 C3 H3A . . 111.4 ?
    C2 C3 H3A . . 111.4 ?
    C3 C3 H3B 6 . 74.4 ?
    C4 C3 H3B . . 111.4 ?
    C2 C3 H3B . . 111.4 ?
    H3A C3 H3B . . 109.4 ?
    C5 C4 C3 . 6 105.9(5) ?
    C5 C4 C3 . . 105.9(5) ?
    C3 C4 C3 6 . 47.7(9) ?
    C5 C4 H4A . . 114.8 ?
    C3 C4 H4A 6 . 125.2 ?
    C3 C4 H4A . . 85.8 ?
    C5 C4 H4B . . 114.8 ?
    C3 C4 H4B 6 . 85.8 ?
    C3 C4 H4B . . 125.2 ?
    H4A C4 H4B . . 107.2 ?
    N1 C5 C4 . . 103.6(4) ?
    N1 C5 H5A . . 111.0 ?
    C4 C5 H5A . . 111.0 ?
    N1 C5 H5B . . 111.0 ?
    C4 C5 H5B . . 111.0 ?
    H5A C5 H5B . . 109.0 ?
    Sn1 C6 H6A . . 109.5 ?
    Sn1 C6 H6B . . 109.5 ?
    H6A C6 H6B . . 109.5 ?
    Sn1 C6 H6C . . 109.5 ?
    H6A C6 H6C . . 109.5 ?
    H6B C6 H6C . . 109.5 ?
loop_
    _geom_torsion_atom_site_label_1
    _geom_torsion_atom_site_label_2
    _geom_torsion_atom_site_label_3
    _geom_torsion_atom_site_label_4
    _geom_torsion_site_symmetry_1
    _geom_torsion_site_symmetry_2
    _geom_torsion_site_symmetry_3
    _geom_torsion_site_symmetry_4
    _geom_torsion
    _geom_torsion_publ_flag
    O1 Sn3 Cl2 Sn2 . . . . 0.0 ?
    C8 Sn3 Cl2 Sn2 . . . . -110.67(10) ?
    C8 Sn3 Cl2 Sn2 6 . . . 110.67(10) ?
    O1 Sn3 Cl2 Sn2 5_665 . . . 0.0 ?
    O1 Sn2 Cl2 Sn3 . . . . 0.0 ?
    C7 Sn2 Cl2 Sn3 . . . . 105.46(11) ?
    C7 Sn2 Cl2 Sn3 6 . . . -105.46(11) ?
    Cl3 Sn2 Cl2 Sn3 . . . . 0.0 ?
    C7 Sn2 O1 Sn3 . . . . -80.78(11) ?
    C7 Sn2 O1 Sn3 6 . . . 80.78(11) ?
    Cl3 Sn2 O1 Sn3 . . . . 180.0 ?
    Cl2 Sn2 O1 Sn3 . . . . 0.0 ?
    C7 Sn2 O1 Sn3 . . . 5_665 99.22(11) ?
    C7 Sn2 O1 Sn3 6 . . 5_665 -99.22(11) ?
    Cl3 Sn2 O1 Sn3 . . . 5_665 0.0 ?
    Cl2 Sn2 O1 Sn3 . . . 5_665 180.0 ?
    C8 Sn3 O1 Sn2 . . . . 88.65(11) ?
    C8 Sn3 O1 Sn2 6 . . . -88.65(11) ?
    O1 Sn3 O1 Sn2 5_665 . . . 180.0 ?
    Cl2 Sn3 O1 Sn2 . . . . 0.0 ?
    C8 Sn3 O1 Sn3 . . . 5_665 -91.35(11) ?
    C8 Sn3 O1 Sn3 6 . . 5_665 91.35(11) ?
    O1 Sn3 O1 Sn3 5_665 . . 5_665 0.0 ?
    Cl2 Sn3 O1 Sn3 . . . 5_665 180.0 ?
    C6 Sn1 S1 C1 6 . . . 117.48(10) ?
    C6 Sn1 S1 C1 . . . . -117.48(10) ?
    S2 Sn1 S1 C1 . . . . 0.0 ?
    Cl1 Sn1 S1 C1 . . . . 0.0 ?
    C6 Sn1 S2 C1 6 . . . -87.53(12) ?
    C6 Sn1 S2 C1 . . . . 87.53(12) ?
    Cl1 Sn1 S2 C1 . . . . 180.0 ?
    S1 Sn1 S2 C1 . . . . 0.0 ?
    C5 N1 C1 S1 . . . . 0.0 ?
    C2 N1 C1 S1 . . . . 180.0 ?
    C5 N1 C1 S2 . . . . 180.0 ?
    C2 N1 C1 S2 . . . . 0.0 ?
    Sn1 S1 C1 N1 . . . . 180.0 ?
    Sn1 S1 C1 S2 . . . . 0.0 ?
    Sn1 S2 C1 N1 . . . . 180.0 ?
    Sn1 S2 C1 S1 . . . . 0.0 ?
    C1 N1 C2 C3 . . . . -156.4(5) ?
    C5 N1 C2 C3 . . . . 23.6(5) ?
    C1 N1 C2 C3 . . . 6 156.4(5) ?
    C5 N1 C2 C3 . . . 6 -23.6(5) ?
    N1 C2 C3 C3 . . . 6 -94.7(2) ?
    N1 C2 C3 C4 . . . . -37.2(6) ?
    C3 C2 C3 C4 6 . . . 57.6(6) ?
    C3 C3 C4 C5 6 . . . 97.2(3) ?
    C2 C3 C4 C5 . . . . 39.2(7) ?
    C2 C3 C4 C3 . . . 6 -58.1(6) ?
    C1 N1 C5 C4 . . . . 180.0 ?
    C2 N1 C5 C4 . . . . 0.0 ?
    C3 C4 C5 N1 6 . . . 24.8(5) ?
    C3 C4 C5 N1 . . . . -24.8(5) ?
data_global
_journal_date_recd_electronic     2012-02-14
_journal_date_accepted     2012-04-19
_journal_name_full     'Acta Crystallographica, Section E'
_journal_year     2012
_journal_volume     68
_journal_issue      5
_journal_page_first     m672
_journal_page_last     m672
_journal_paper_category     QM
_journal_paper_doi     10.1107/S1600536812017485
_journal_coeditor_code     LR2051
_publ_contact_author_name
;
Coco K.Y.A. Okio
;
_publ_contact_author_address
;
Departamento de Quim\'ica, Universidad Nacional de Colombia, Bogot\'a
Colombia
;
_publ_contact_author_email     kaokio@unal.edu.co
_publ_contact_author_fax     '+57-1-3165220'
_publ_contact_author_phone     '+57-1-3165000'
_publ_section_title
;\
Di-\m~2~-chlorido-dichloridooctamethyldi-\m~3~-oxido-tetratin(IV)
bis[chloridodimethyl(pyrrolidine-1-carbodithioato-\
\k^2^<i>S</i>,<i>S</i>')tin(IV)]
;
loop_
    _publ_author_name
    _publ_author_address
    'Nicol\'as Rodr\'iguez'
;
Departamento de Qu\'imica, Universidad Nacional de Colombia, Sede Bogot\'a
Bogot\'a,
Colombia
;
    'Pedro F. B. Brand\~ao'
;
Departamento de Qu\'imica, Universidad Nacional de Colombia, Sede Bogot\'a
Bogot\'a,
Colombia
;
    'Coco K. Y. A. Okio'
;
Departamento de Qu\'imica, Universidad Nacional de Colombia, Sede Bogot\'a
Bogot\'a,
Colombia
;
