# Supplementary material for: Di-μ2-chlorido-dichloridoocta­methyldi-μ3-oxido-tetra­tin(IV) bis[chloridodimeth­yl(pyrrolidine-1-carbodithio­ato-κ2 S,S′)tin(IV)]
Source: Acta Crystallogr Sect E Struct Rep Online. 2012 Apr 25;68(Pt 5):m672. doi: 10.1107/S1600536812017485 (PMC3344393; doi:10.1107/S1600536812017485)
Supplement: Supplementary file 2 [file e-68-0m672-Isup2.hkl]

#
# h,k,l, Fc-squared, Fo-squared, sigma(Fo-squared) and status flag
#
data_I
_shelx_title ' I         P n n m      R = 0.03'
_shelx_refln_list_code          4
_shelx_F_calc_maximum      368.88
_exptl_crystal_F_000      1360.00
_reflns_d_resolution_high  0.7700
 
loop_
 _symmetry_equiv_pos_as_xyz
 'x, y, z'
 '-x, -y, z'
 'x+1/2, -y+1/2, -z+1/2'
 '-x+1/2, y+1/2, -z+1/2'
 '-x, -y, -z'
 'x, y, -z'
 '-x-1/2, y-1/2, z-1/2'
 'x-1/2, -y-1/2, z-1/2'
 
_cell_length_a    14.5262
_cell_length_b    14.6086
_cell_length_c    10.8338
_cell_angle_alpha  90.000
_cell_angle_beta   90.000
_cell_angle_gamma  90.000
 
_shelx_F_squared_multiplier     1.000
 
loop_
 _refln_index_h
 _refln_index_k
 _refln_index_l
 _refln_F_squared_calc
 _refln_F_squared_meas
 _refln_F_squared_sigma
 _refln_observed_status
   2   0   0    14748.06     8604.33   2935.68 o
   4   0   0    34592.10    33739.16    561.96 o
   6   0   0    23340.74    23127.54    456.22 o
   8   0   0    63642.30    64574.91   1246.17 o
  10   0   0        0.63        1.04     19.15 o
  12   0   0     7284.86     7706.75    242.39 o
  14   0   0      141.14       75.63     43.14 o
  16   0   0     4661.87     4756.96    190.70 o
   2   1   0    12260.68    10718.52    636.99 o
   3   1   0     6470.16     6140.17    102.92 o
   4   1   0    15029.80    14656.27    210.46 o
   5   1   0     2882.36     3295.88     57.69 o
   6   1   0    91708.89    91424.61   1211.47 o
   7   1   0    27399.52    29931.66    416.05 o
   8   1   0     9029.89     9192.22    155.06 o
   9   1   0    31385.46    31656.34    481.91 o
  10   1   0     4865.31     5289.20    128.52 o
  11   1   0      210.82      195.41     19.75 o
  12   1   0    43212.93    46466.83    828.19 o
  13   1   0      316.29      324.02     26.85 o
  14   1   0     1847.54     1755.11     67.21 o
  15   1   0     2373.48     2354.53     88.54 o
  16   1   0     1015.73      955.12     67.78 o
  17   1   0     8237.46     8506.74    525.48 o
  18   1   0     1038.36      555.70    156.23 o
   0   2   0    25385.07    10851.37   3174.84 o
   1   2   0    22003.82    19835.06   1100.32 o
   2   2   0    23102.43    22653.01    371.40 o
   3   2   0    68124.61    64825.52   1244.11 o
   4   2   0    11507.13    10964.77    215.66 o
   5   2   0    49490.85    47849.64    942.50 o
   6   2   0    37602.61    37964.66    523.18 o
   7   2   0     1716.70     1920.93     40.56 o
   8   2   0     8709.73     8503.71    134.07 o
   9   2   0    19091.22    19093.93    275.27 o
  10   2   0      316.81      323.54     17.74 o
  11   2   0       26.18       44.00     14.02 o
  12   2   0      341.26      306.33     44.13 o
  13   2   0     3487.40     3403.07     81.72 o
  14   2   0     2355.55     2482.48     86.80 o
  15   2   0     4194.25     4137.65    262.34 o
  16   2   0     2017.30     1881.38    116.16 o
  17   2   0      340.45      856.33    160.12 o
  18   2   0     3919.28     3965.30    330.64 o
   1   3   0      217.21      252.66     13.23 o
   2   3   0     3912.95     3896.47     75.13 o
   3   3   0   104853.66   101290.01   2671.42 o
   4   3   0    74348.16    72962.95   1363.24 o
   5   3   0      177.29      284.05     20.92 o
   6   3   0    26810.10    26127.07    516.96 o
   7   3   0    21560.00    21551.76    342.07 o
   8   3   0     4504.42     4638.10    104.57 o
   9   3   0     8376.43     8992.04    197.99 o
  10   3   0     5452.74     5344.10    111.09 o
  11   3   0     1166.79     1155.96     38.57 o
  12   3   0      149.71      164.12     15.24 o
  13   3   0     2105.94     2072.47     76.16 o
  14   3   0       47.53       37.41     22.57 o
  15   3   0     2597.78     2823.73    157.46 o
  16   3   0       91.49      113.04     44.08 o
  17   3   0     3963.90     4231.15    211.75 o
  18   3   0      106.94      212.60    149.91 o
   0   4   0    25269.83    24331.52    577.53 o
   1   4   0     2659.39     2663.32     55.00 o
   2   4   0      215.68      274.65     16.76 o
   3   4   0        5.78       40.96      7.43 o
   4   4   0     4713.70     4579.42     80.36 o
   5   4   0      788.52      867.02     33.59 o
   6   4   0     1309.47     1310.87     42.83 o
   7   4   0      216.53      200.49     34.11 o
   8   4   0    50702.83    52808.41   1060.53 o
   9   4   0    17968.26    18999.99    383.68 o
  10   4   0     1848.94     1742.50     58.44 o
  11   4   0    11846.04    12156.97    289.51 o
  12   4   0     4170.62     4444.89    137.67 o
  13   4   0     7682.12     8164.40    227.99 o
  14   4   0     3382.64     3436.53    155.23 o
  15   4   0     6836.87     7309.42    284.18 o
  16   4   0    16417.54    17979.25    569.55 o
  17   4   0      334.42      282.69     57.20 o
  18   4   0     3492.45     3424.91    310.83 o
   1   5   0   136072.89   132911.08   2118.92 o
   2   5   0    14562.20    15075.26    267.36 o
   3   5   0    13014.13    12442.79    222.98 o
   4   5   0    17686.69    17567.45    406.56 o
   5   5   0    16164.68    15547.04    387.02 o
   6   5   0      223.98      221.70     23.85 o
   7   5   0    15510.75    16015.69    335.55 o
   8   5   0     1867.31     1782.33     63.54 o
   9   5   0     4467.99     4686.85    113.98 o
  10   5   0     9657.93    10114.37    226.56 o
  11   5   0      805.08      801.86     48.09 o
  12   5   0       65.07       50.79     38.01 o
  13   5   0     2800.79     2865.43    189.32 o
  14   5   0     3004.16     3071.03    139.58 o
  15   5   0     1143.51     1077.27     86.69 o
  16   5   0      530.12      430.73     74.55 o
  17   5   0     1137.03     1064.68    117.22 o
  18   5   0     1284.53     1070.45    107.36 o
   0   6   0    11158.76    10547.18    270.33 o
   1   6   0    33443.43    32991.95    559.49 o
   2   6   0    20768.31    20620.50    356.34 o
   3   6   0     5332.43     6041.95    141.20 o
   4   6   0      191.92      193.30     19.75 o
   5   6   0      816.02      791.29     22.37 o
   6   6   0     8391.78     8905.01    214.01 o
   7   6   0    44700.59    45468.20    914.76 o
   8   6   0     1588.13     1354.51     58.38 o
   9   6   0      320.23      325.12     37.18 o
  10   6   0    12378.72    12534.65    291.42 o
  11   6   0    11922.41    12282.40    345.85 o
  12   6   0      346.98      373.73    114.26 o
  13   6   0     7781.90     8104.10    287.40 o
  14   6   0     1578.50     1596.51    153.27 o
  15   6   0        9.91        5.09     44.14 o
  16   6   0      507.16      592.62     70.94 o
  17   6   0     2327.64     2163.19    159.49 o
   1   7   0    13980.99    14095.42    263.42 o
   2   7   0     8125.87     8374.01    182.59 o
   3   7   0      497.96      613.00     24.14 o
   4   7   0    26009.33    26772.39    611.73 o
   5   7   0    35946.94    37292.85   1065.30 o
   6   7   0        7.69       61.19     13.52 o
   7   7   0     1088.64     1117.98     49.95 o
   8   7   0     1837.86     1793.81    150.26 o
   9   7   0      191.67      169.00     36.44 o
  10   7   0      124.46       65.35     48.20 o
  11   7   0     8848.05     9535.09    298.59 o
  12   7   0     5998.06     6139.10    210.70 o
  13   7   0     8040.43     8222.89    293.74 o
  14   7   0       82.84       75.12     45.24 o
  15   7   0     1105.56      919.03     88.81 o
  16   7   0       37.45       37.75     61.60 o
  17   7   0       54.19       74.84     63.27 o
   0   8   0    50173.65    52197.62   2339.95 o
   1   8   0    21610.97    21859.57    392.30 o
   2   8   0    14716.23    15736.64    315.00 o
   3   8   0    23186.92    24227.88    549.71 o
   4   8   0     2129.74     2327.03     58.88 o
   5   8   0    16159.07    16266.15    356.09 o
   6   8   0     1860.72     1826.13     44.16 o
   7   8   0    25632.96    26242.24    949.36 o
   8   8   0    14007.71    15003.94    439.47 o
   9   8   0        1.66       44.70     51.77 o
  10   8   0      439.62      473.60     85.77 o
  11   8   0       13.91       27.69     34.33 o
  12   8   0     1353.07     1334.06     81.55 o
  13   8   0      653.72      583.13     67.27 o
  14   8   0       66.59       16.38     63.09 o
  15   8   0      373.45      325.12     71.52 o
  16   8   0     2456.04     2426.26    222.51 o
  17   8   0     1187.47      823.58    103.40 o
   1   9   0      226.64      247.71     26.92 o
   2   9   0    13833.60    14008.97    279.15 o
   3   9   0      756.93      740.75     55.33 o
   4   9   0      393.59      376.26     25.58 o
   5   9   0     7885.53     7928.46    164.14 o
   6   9   0    14869.93    15518.54    306.47 o
   7   9   0     2866.13     2914.21     89.95 o
   8   9   0      255.87      302.89     45.19 o
   9   9   0     8711.12     9217.46    399.67 o
  10   9   0    21070.04    21712.39    854.09 o
  11   9   0      349.86      329.83    123.76 o
  12   9   0      333.75      300.85     48.68 o
  13   9   0        2.75       32.14     85.26 o
  14   9   0     8048.17     8506.96    347.24 o
  15   9   0      952.59      957.48    103.71 o
  16   9   0     2099.18     1940.52    143.32 o
   0  10   0    11848.18    12743.54    348.48 o
   1  10   0     1666.52     1599.84     52.98 o
   2  10   0    20015.57    20762.86    632.07 o
   3  10   0       80.68       97.05     29.07 o
   4  10   0     7353.69     7917.56    191.34 o
   5  10   0      138.63      133.57     21.16 o
   6  10   0     3066.28     2962.98     84.98 o
   7  10   0     3561.32     3771.35     98.59 o
   8  10   0      118.21      136.65     19.67 o
   9  10   0     6301.94     6764.47    323.50 o
  10  10   0     1499.89     1231.71    184.21 o
  11  10   0     2404.06     2322.28    181.56 o
  12  10   0      689.71      644.50     76.08 o
  13  10   0       21.48        0.97     53.56 o
  14  10   0      731.81      597.79    119.37 o
  15  10   0     5296.94     5085.33    281.47 o
  16  10   0        2.99      -24.70    163.69 o
   1  11   0      506.80      485.34     36.74 o
   2  11   0        2.90       43.95     18.81 o
   3  11   0    16159.27    17366.51    885.18 o
   4  11   0        3.57       10.64     29.74 o
   5  11   0     2572.10     2578.89    113.91 o
   6  11   0      182.66      205.07     32.30 o
   7  11   0     1347.74     1276.49     62.98 o
   8  11   0     3865.51     3869.15    148.99 o
   9  11   0       55.47       84.75     57.60 o
  10  11   0     1945.49     1647.31    136.22 o
  11  11   0     3598.90     3391.83    235.88 o
  12  11   0     2526.54     2436.77    133.75 o
  13  11   0     1019.57      808.18    112.63 o
  14  11   0      911.79      852.72    266.01 o
  15  11   0      334.52      106.31    113.65 o
   0  12   0     4441.07     4478.16    172.73 o
   1  12   0     1469.80     1450.82    112.93 o
   2  12   0     1699.49     1602.41     64.85 o
   3  12   0     6206.87     6761.76    254.39 o
   4  12   0     1404.02     1392.85     61.10 o
   5  12   0     4748.37     4790.20    136.19 o
   6  12   0     7896.76     7971.52    219.10 o
   7  12   0     4377.23     4395.92    138.91 o
   8  12   0      168.53      110.40     57.29 o
   9  12   0      761.87      528.55    101.71 o
  10  12   0     2704.48     2604.73    193.61 o
  11  12   0     1805.22     1482.29    149.91 o
  12  12   0      959.06      804.27     86.32 o
  13  12   0       22.48       53.85     75.80 o
  14  12   0     3663.09     3369.18    212.24 o
   1  13   0       51.63       55.01     32.56 o
   2  13   0    22077.19    23708.72    545.16 o
   3  13   0     1779.88     1873.81     74.68 o
   4  13   0     1522.54     1532.37     67.55 o
   5  13   0       29.60       63.14     20.62 o
   6  13   0    16179.72    16573.43    414.77 o
   7  13   0     4650.05     4592.94    162.75 o
   8  13   0     3732.83     3651.00    240.18 o
   9  13   0       93.13      125.19     77.81 o
  10  13   0     2237.79     2098.86    186.46 o
  11  13   0       54.76      -40.85     81.69 o
  12  13   0      136.17       63.45     62.36 o
  13  13   0      263.23      263.77    183.09 o
   0  14   0     1667.38     1549.28    117.44 o
   1  14   0     6789.32     7043.30    246.60 o
   2  14   0     1313.57     1174.37     81.37 o
   3  14   0      712.38      616.36     60.32 o
   4  14   0     1829.07     1707.18     75.27 o
   5  14   0      142.63      115.17     45.28 o
   6  14   0     4992.47     4852.73    178.92 o
   7  14   0     2461.17     2232.84    203.00 o
   8  14   0       10.90      -33.90     74.34 o
   9  14   0     6375.08     6323.74    399.27 o
  10  14   0     3215.69     3095.70    261.01 o
  11  14   0     3050.96     3266.84    278.57 o
  12  14   0       86.85       88.51     64.51 o
   1  15   0     5950.80     6233.72    230.77 o
   2  15   0      149.63      160.72     42.18 o
   3  15   0    11853.47    12529.72    425.58 o
   4  15   0      397.96      333.18     51.05 o
   5  15   0      707.48      620.94     58.58 o
   6  15   0     1110.16     1296.44    159.51 o
   7  15   0      206.83      206.47    101.50 o
   8  15   0      170.14      196.26    101.50 o
   9  15   0       54.56      -30.43     77.81 o
  10  15   0      580.99      375.78    142.14 o
  11  15   0     3931.78     3708.18    308.79 o
   0  16   0      677.70      784.04     96.80 o
   1  16   0     3038.59     3302.30    158.86 o
   2  16   0     2800.81     2839.64    152.24 o
   3  16   0      291.17      231.80    105.79 o
   4  16   0        1.39      -26.88     51.63 o
   5  16   0     1281.09     1429.38     96.84 o
   6  16   0     2000.89     1689.38    180.13 o
   7  16   0       38.22      -74.54     74.54 o
   8  16   0        0.21       84.55     91.49 o
   9  16   0     2944.84     2771.18    250.39 o
  10  16   0     1694.57     1787.61    209.95 o
   1  17   0      493.08      413.21    112.02 o
   2  17   0     3755.60     3810.25    199.05 o
   3  17   0     1398.79     1292.52    169.11 o
   4  17   0      708.18      723.98     79.57 o
   5  17   0      122.88      116.20    116.20 o
   6  17   0     5511.62     5781.72    470.13 o
   7  17   0     3954.24     3528.67    292.26 o
   8  17   0     1444.53     1356.08    189.94 o
   0  18   0     2574.83     2593.91    228.12 o
   1  18   0      774.12      669.46     79.33 o
   2  18   0      880.20     1019.23    102.85 o
   3  18   0     2506.30     2195.27    160.13 o
   4  18   0      271.98      301.85    130.30 o
   5  18   0     3570.74     5161.89    516.70 o
   3   0   1    20748.37    19365.67    330.18 o
   5   0   1    11965.75    11884.13    175.64 o
   7   0   1    24792.10    25477.46    361.84 o
   9   0   1    46107.51    48896.63    727.69 o
  11   0   1     7468.85     7582.55    143.15 o
  13   0   1     2247.79     2127.98     69.28 o
  15   0   1     1539.19     1564.02     73.43 o
  17   0   1    12182.48    14214.94    799.96 o
   1   1   1      772.40      314.26    101.62 o
   2   1   1     7649.78     7144.99    120.09 o
   3   1   1    23542.96    21910.68    242.18 o
   4   1   1     4238.14     4136.36     52.24 o
   5   1   1    68460.98    66701.95    686.64 o
   6   1   1       90.14       89.97      9.64 o
   7   1   1     1874.67     1985.01     30.56 o
   8   1   1    28548.57    29092.81    300.73 o
   9   1   1     7057.88     7487.52     89.27 o
  10   1   1      364.83      383.16     14.84 o
  11   1   1      233.10      210.26     12.58 o
  12   1   1      239.96      245.93     16.47 o
  13   1   1      696.70      697.33     26.47 o
  14   1   1        1.93       22.36     13.91 o
  15   1   1     1581.91     1576.36     48.49 o
  16   1   1     3134.62     3333.70     95.32 o
  17   1   1      260.23      206.54     75.08 o
  18   1   1        0.65      -45.46     69.62 o
   1   2   1    50943.73    48055.43    594.31 o
   2   2   1      540.30      551.81      9.88 o
   3   2   1     5454.01     4836.83     58.96 o
   4   2   1    92901.77    86949.74   1503.18 o
   5   2   1       34.10       72.60      7.29 o
   6   2   1      188.08      174.26      7.10 o
   7   2   1     3044.31     3231.03     45.61 o
   8   2   1     3344.83     3605.25     51.08 o
   9   2   1      793.61      835.51     19.00 o
  10   2   1      466.73      444.32     14.49 o
  11   2   1      608.60      601.33     20.19 o
  12   2   1    44197.60    47235.59    659.95 o
  13   2   1      126.51       90.41     13.37 o
  14   2   1     3799.56     4028.73     76.95 o
  15   2   1      889.21      959.65     44.24 o
  16   2   1     1754.65     1677.41     68.55 o
  17   2   1       57.51      113.82     54.88 o
  18   2   1      583.72      453.11    159.51 o
   0   3   1    72866.91    67541.81   1093.82 o
   1   3   1       95.85      119.42      7.23 o
   2   3   1     2643.79     2557.42     38.26 o
   3   3   1    51091.37    49834.29    778.18 o
   4   3   1     6810.53     6250.76    268.62 o
   5   3   1    12984.24    13021.24    158.59 o
   6   3   1    21013.06    21477.52    251.24 o
   7   3   1     2990.04     3156.97     44.41 o
   8   3   1     2168.47     2194.12     36.93 o
   9   3   1     4474.52     4654.40     62.59 o
  10   3   1     3949.70     3936.15     75.38 o
  11   3   1    24624.11    25420.24    399.63 o
  12   3   1        0.98       28.56     23.67 o
  13   3   1    15209.76    15965.72    242.41 o
  14   3   1     4666.49     4826.24     95.25 o
  15   3   1     1106.47      950.99     52.02 o
  16   3   1      938.27      996.95     62.27 o
  17   3   1     1545.94     1481.02     84.26 o
  18   3   1     1501.27     1221.27    129.48 o
   1   4   1    35507.07    34350.50    407.88 o
   2   4   1    18852.75    18637.40    228.27 o
   3   4   1    49848.38    50370.28    583.86 o
   4   4   1     7078.62     6575.79     90.18 o
   5   4   1    32770.70    32570.77    513.99 o
   6   4   1    33219.46    33707.02    407.82 o
   7   4   1     9526.76     9994.26    140.50 o
   8   4   1     7359.53     7420.07    111.83 o
   9   4   1     3110.30     3157.55     51.32 o
  10   4   1     2746.00     2691.80     48.78 o
  11   4   1     2155.70     2253.23     44.74 o
  12   4   1      776.90      751.05     24.27 o
  13   4   1     2132.59     2121.86     46.88 o
  14   4   1       15.74       27.12     44.51 o
  15   4   1     3958.72     3823.32    121.89 o
  16   4   1      558.58      545.81     48.36 o
  17   4   1      269.19      305.31     48.55 o
  18   4   1      621.61      386.69     97.90 o
   0   5   1      310.07      292.96     18.40 o
   1   5   1     5271.05     5237.85     72.34 o
   2   5   1      399.33      373.79     18.53 o
   3   5   1    18622.14    19276.63    235.24 o
   4   5   1    26955.93    26941.27    376.11 o
   5   5   1     2539.16     2535.94     48.22 o
   6   5   1     7319.66     7370.86    111.15 o
   7   5   1     3997.54     3941.25     68.68 o
   8   5   1    23419.18    24519.21    288.89 o
   9   5   1    12396.97    12974.91    200.30 o
  10   5   1     5029.27     5146.25     97.78 o
  11   5   1     1329.35     1303.74     50.68 o
  12   5   1      307.51      238.78     31.23 o
  13   5   1     1654.41     1450.72    113.02 o
  14   5   1      145.40      187.15     37.88 o
  15   5   1     1860.90     1927.54     97.11 o
  16   5   1     9734.93    10759.43    314.07 o
  17   5   1      695.49      678.68     68.09 o
  18   5   1     1522.34     1441.35    159.26 o
   1   6   1    24509.49    25314.83    306.77 o
   2   6   1     3089.13     3422.00     52.37 o
   3   6   1    24489.68    25461.66    305.80 o
   4   6   1    79922.09    81762.62   1199.04 o
   5   6   1        6.87       10.40      6.18 o
   6   6   1     7316.02     7181.90    127.56 o
   7   6   1    10747.13    10986.87    147.74 o
   8   6   1     4696.47     4792.38     73.98 o
   9   6   1     5653.87     5722.36    104.34 o
  10   6   1    12009.29    12861.62    230.63 o
  11   6   1     2452.04     2456.15     86.82 o
  12   6   1     4680.50     4869.83    124.30 o
  13   6   1        0.36       18.14     29.68 o
  14   6   1      636.59      586.80     49.30 o
  15   6   1       88.78       71.95     37.22 o
  16   6   1     1225.08     1299.94     76.64 o
  17   6   1      465.83      412.28     57.95 o
   0   7   1     4486.42     4911.98    116.59 o
   1   7   1      465.58      565.26     16.89 o
   2   7   1    69654.26    71643.14    825.91 o
   3   7   1     4440.70     4307.29     63.61 o
   4   7   1     7039.28     6892.85    100.69 o
   5   7   1    15279.12    15689.48    220.97 o
   6   7   1     3585.88     3554.66     69.00 o
   7   7   1     1484.41     1538.72     31.77 o
   8   7   1     1169.90     1325.49     46.05 o
   9   7   1     7152.51     7371.08    147.76 o
  10   7   1     5277.94     5388.03    128.34 o
  11   7   1    10282.07    11052.95    272.54 o
  12   7   1      764.55      800.48     51.06 o
  13   7   1    11519.06    12568.65    288.99 o
  14   7   1     1162.44     1118.71     61.79 o
  15   7   1      825.17      914.79     62.05 o
  16   7   1      364.15      339.55     57.13 o
  17   7   1      709.24      625.76     69.24 o
   1   8   1    10443.13    10970.26    146.08 o
   2   8   1     3710.71     4063.23     68.97 o
   3   8   1     1350.47     1439.13     31.20 o
   4   8   1     4784.21     4929.19     74.34 o
   5   8   1    10927.11    11208.61    167.79 o
   6   8   1     1463.22     1563.85     32.17 o
   7   8   1     3132.57     3110.48     48.85 o
   8   8   1     2185.08     2089.54     46.34 o
   9   8   1     1742.71     1742.59     65.61 o
  10   8   1    11987.36    12394.80    289.73 o
  11   8   1     6273.41     6597.32    180.71 o
  12   8   1     6758.39     6906.39    201.16 o
  13   8   1     4837.14     5091.19    205.25 o
  14   8   1     4894.60     5117.16    158.69 o
  15   8   1     2680.41     2579.07    114.56 o
  16   8   1     2385.66     2210.88    107.77 o
  17   8   1      272.12      254.84     57.65 o
   0   9   1    30758.30    31744.93    557.46 o
   1   9   1    23810.28    24385.32    332.86 o
   2   9   1      672.45      682.69     22.29 o
   3   9   1     6097.81     6274.54     93.68 o
   4   9   1     7126.78     7276.87    120.89 o
   5   9   1     4460.08     4657.13     74.20 o
   6   9   1      584.40      562.66     22.84 o
   7   9   1    29870.85    31071.12    762.23 o
   8   9   1     6547.66     6579.37    157.71 o
   9   9   1      577.43      636.54     56.10 o
  10   9   1     1480.79     1372.32     68.34 o
  11   9   1      852.57      806.49     63.04 o
  12   9   1     1084.94      990.32     69.79 o
  13   9   1     1818.48     1832.15     80.61 o
  14   9   1       17.19        6.26     39.74 o
  15   9   1      358.08      353.69     67.45 o
  16   9   1      523.87      353.93     57.05 o
   1  10   1     1146.64     1134.55     30.06 o
   2  10   1     9897.55    10202.70    190.58 o
   3  10   1      927.36      966.47     43.16 o
   4  10   1    12588.07    13140.02    248.69 o
   5  10   1    25298.07    26552.34    397.59 o
   6  10   1     4926.77     4978.14     91.37 o
   7  10   1     3367.21     3308.82     71.02 o
   8  10   1      176.66      213.10     31.13 o
   9  10   1     7175.99     7452.99    363.22 o
  10  10   1      592.90      569.75    112.48 o
  11  10   1     3543.34     3661.22    127.28 o
  12  10   1     2932.38     2956.42    178.44 o
  13  10   1     1987.11     1907.81     88.99 o
  14  10   1      141.74       93.56     47.96 o
  15  10   1     3757.20     3666.01    148.49 o
   0  11   1      295.34      237.19     37.73 o
   1  11   1      239.39      241.89     18.60 o
   2  11   1    18283.89    19775.62    276.62 o
   3  11   1    15363.75    15992.45    300.42 o
   4  11   1       39.00       38.95     17.54 o
   5  11   1    10707.82    10693.33    201.88 o
   6  11   1    10174.12    10536.37    202.15 o
   7  11   1     5294.38     5378.51    107.19 o
   8  11   1       92.09      113.34     12.96 o
   9  11   1    11131.69    11953.12    380.33 o
  10  11   1    11372.01    11788.60    316.91 o
  11  11   1      755.93      633.49    107.15 o
  12  11   1     1655.26     1516.30     80.59 o
  13  11   1      201.17      123.62     37.84 o
  14  11   1     3514.57     3183.86    134.11 o
  15  11   1      700.72      548.73     65.61 o
   1  12   1    12679.78    13960.74    248.74 o
   2  12   1     7298.95     7411.66    139.37 o
   3  12   1    47098.40    50233.92    752.50 o
   4  12   1       65.43       97.06     19.45 o
   5  12   1      661.89      733.66     37.72 o
   6  12   1     2448.28     2479.62     60.52 o
   7  12   1     1185.85     1037.81     37.25 o
   8  12   1      231.81      163.15     62.47 o
   9  12   1      614.59      602.55     59.84 o
  10  12   1     3554.30     3506.61    164.82 o
  11  12   1     3542.10     3443.59    157.57 o
  12  12   1     1194.33     1148.80    139.17 o
  13  12   1       99.93       93.01     50.37 o
  14  12   1     2569.75     2314.89    118.67 o
   0  13   1     2350.66     2362.80    240.08 o
   1  13   1     5382.51     5457.61    122.79 o
   2  13   1     3443.36     3583.61     87.22 o
   3  13   1      156.50      146.19     20.55 o
   4  13   1       29.57       32.20     17.17 o
   5  13   1      418.50      387.77     38.56 o
   6  13   1     1182.88     1152.86     42.05 o
   7  13   1      345.89      270.50     40.12 o
   8  13   1      658.58      884.71     97.38 o
   9  13   1    14688.04    15653.00    522.79 o
  10  13   1      372.68      293.95     61.21 o
  11  13   1     6239.46     6184.41    244.36 o
  12  13   1      105.22       86.79     60.77 o
  13  13   1     1322.90     1085.31     87.63 o
   1  14   1     9626.93    10037.45    228.54 o
   2  14   1     3733.34     3746.24    183.29 o
   3  14   1    10766.44    11134.41    222.69 o
   4  14   1     1676.21     1625.31     57.04 o
   5  14   1      528.60      541.65     54.06 o
   6  14   1     8503.65     8738.23    203.50 o
   7  14   1      799.07      761.46     80.26 o
   8  14   1     2645.25     2603.02    331.46 o
   9  14   1        4.43       22.85     58.89 o
  10  14   1      461.45      417.74     82.14 o
  11  14   1     1595.26     1427.30     95.00 o
  12  14   1     1653.18     1409.59    100.96 o
   0  15   1     3893.65     3997.45    167.43 o
   1  15   1      925.49      997.54     52.14 o
   2  15   1     1320.25     1350.90     61.61 o
   3  15   1      969.95      975.32     54.84 o
   4  15   1      908.56      821.23     47.89 o
   5  15   1     1128.07     1046.07     60.49 o
   6  15   1    14693.00    15119.52    446.75 o
   7  15   1     1545.48     1343.88    100.63 o
   8  15   1     1421.62     1497.50    117.34 o
   9  15   1      466.99      423.95     78.85 o
  10  15   1     3478.46     3616.23    228.56 o
  11  15   1      243.39      121.33     56.95 o
   1  16   1      693.95      690.71     55.44 o
   2  16   1      906.25      884.36     70.89 o
   3  16   1     1587.07     1698.13     93.89 o
   4  16   1      440.70      384.83     43.48 o
   5  16   1     3472.59     3397.93    134.73 o
   6  16   1     3337.51     3303.68    188.10 o
   7  16   1     2175.05     2180.48    138.74 o
   8  16   1     2804.13     2720.80    259.98 o
   9  16   1      911.69      830.07    123.96 o
  10  16   1      178.90      190.44     82.47 o
   0  17   1     4750.68     4786.00    239.22 o
   1  17   1     4452.40     4349.97    145.56 o
   2  17   1     9465.68     9820.25    305.32 o
   3  17   1        3.75       25.17     32.38 o
   4  17   1      573.56      573.07     85.20 o
   5  17   1       14.63      222.34    248.13 o
   6  17   1      444.33      428.58     91.17 o
   7  17   1     3544.16     3372.06    214.38 o
   8  17   1       17.49      -62.17     81.49 o
   1  18   1        0.88       89.39     46.72 o
   2  18   1     1817.59     1799.85     94.38 o
   3  18   1     2059.33     1855.43    124.38 o
   4  18   1     1448.00     1356.03    126.16 o
   5  18   1     1181.42     1052.43    274.08 o
   2   0   2     9652.24     8775.59    163.83 o
   4   0   2    26736.49    25414.81    430.90 o
   6   0   2    14380.60    14425.42    317.59 o
   8   0   2    60602.80    61178.75    904.18 o
  10   0   2     1715.09     1799.89     57.11 o
  12   0   2     5054.70     5516.52    130.10 o
  14   0   2       41.57       27.98     27.55 o
  16   0   2     4121.26     3986.30    184.20 o
  18   0   2      194.02      166.44    142.14 o
   1   1   2    24497.70    21566.65    282.33 o
   2   1   2    10495.19     9395.17    143.10 o
   3   1   2      163.94      210.80     10.14 o
   4   1   2     3691.46     3440.13     82.40 o
   5   1   2       80.71      107.38      7.81 o
   6   1   2    45272.50    45350.16    476.37 o
   7   1   2    19741.63    20160.48    226.84 o
   8   1   2     6026.79     6090.95     88.90 o
   9   1   2    30671.07    31297.69    311.87 o
  10   1   2     4261.88     4378.87     61.38 o
  11   1   2       78.58      111.01     12.58 o
  12   1   2    36766.50    39271.61    463.40 o
  13   1   2       27.09       43.00     12.94 o
  14   1   2     2095.42     2004.20     51.44 o
  15   1   2     2530.07     2449.75     63.92 o
  16   1   2      218.61      186.86     60.05 o
  17   1   2     7727.66     8368.35    371.17 o
  18   1   2      854.08      635.97    111.86 o
   0   2   2    12344.54    11451.90    293.20 o
   1   2   2    16742.79    15608.52    231.55 o
   2   2   2    25089.70    22973.19    445.61 o
   3   2   2    18396.12    16277.29    289.63 o
   4   2   2     6436.04     5870.50     78.18 o
   5   2   2    39495.18    37757.87    466.18 o
   6   2   2    27455.94    27491.06    299.96 o
   7   2   2      231.24      215.32      9.63 o
   8   2   2     8589.85     8747.25    132.10 o
   9   2   2    12648.79    12947.63    186.82 o
  10   2   2       50.47      110.13      9.75 o
  11   2   2       98.63      108.17     11.52 o
  12   2   2      197.09      233.70     15.51 o
  13   2   2     5979.89     6074.40    101.06 o
  14   2   2     2302.61     2367.20     58.47 o
  15   2   2     3696.70     3767.18     91.04 o
  16   2   2     2117.76     2105.69    104.41 o
  17   2   2      141.43       96.09     48.28 o
  18   2   2     3251.79     3070.18    203.18 o
   1   3   2       71.18      101.81     11.23 o
   2   3   2       86.83       90.65      5.93 o
   3   3   2    35161.93    33597.71    468.75 o
   4   3   2    64636.38    60042.12    940.36 o
   5   3   2     1073.74      930.02     17.64 o
   6   3   2    29839.85    29706.24    372.79 o
   7   3   2    10440.19    10310.18    184.67 o
   8   3   2     6615.08     6903.76    147.75 o
   9   3   2     9256.48     9636.47    160.55 o
  10   3   2     5378.06     5312.08     79.93 o
  11   3   2      849.15      845.47     23.17 o
  12   3   2      375.45      385.61     21.46 o
  13   3   2      624.38      595.87     25.02 o
  14   3   2       96.59      112.21     27.21 o
  15   3   2     1941.95     1960.79     69.87 o
  16   3   2      351.60      345.68     40.42 o
  17   3   2     4184.82     4532.10    184.22 o
  18   3   2       39.83        0.00    121.93 o
   0   4   2      126.24       95.75     10.53 o
   1   4   2      422.25      421.87     12.56 o
   2   4   2     1507.46     1504.87     25.65 o
   3   4   2      633.27      573.32     13.50 o
   4   4   2     4713.26     4718.91     67.80 o
   5   4   2      343.07      403.78     16.31 o
   6   4   2     1319.88     1264.05     25.90 o
   7   4   2      611.71      497.57     22.49 o
   8   4   2    55833.75    57830.40    735.58 o
   9   4   2    10432.69    11260.80    154.63 o
  10   4   2     4011.28     4080.01     73.99 o
  11   4   2    12838.83    14022.15    209.89 o
  12   4   2     3867.40     4004.93     74.53 o
  13   4   2     6147.79     6389.22    113.90 o
  14   4   2     2387.67     2611.13    285.88 o
  15   4   2     5841.22     6299.92    169.59 o
  16   4   2    15656.01    16973.27    382.43 o
  17   4   2      385.19      218.75     54.65 o
  18   4   2     2936.05     2787.11    300.42 o
   1   5   2   117022.20   113024.64   1482.70 o
   2   5   2    12040.53    12045.65    152.13 o
   3   5   2    13177.50    13395.67    167.74 o
   4   5   2    11287.73    11202.03    128.17 o
   5   5   2    29566.42    28712.59    448.65 o
   6   5   2      376.39      370.37     11.58 o
   7   5   2    15570.21    15607.86    203.99 o
   8   5   2      493.32      555.11     23.42 o
   9   5   2     5457.74     5639.50    101.41 o
  10   5   2     9918.27    10498.78    172.64 o
  11   5   2      728.44      696.99     40.95 o
  12   5   2        3.75       19.75     13.08 o
  13   5   2     2470.27     2505.87     66.86 o
  14   5   2     2788.53     3039.88    101.21 o
  15   5   2     1874.36     1854.63     82.52 o
  16   5   2     1195.87     1219.15     74.08 o
  17   5   2      832.44      703.93     67.80 o
  18   5   2     1058.98      934.07    115.67 o
   0   6   2    18428.02    19470.07    416.23 o
   1   6   2    35064.18    35793.41    470.33 o
   2   6   2    13633.77    13938.12    185.17 o
   3   6   2     1058.65     1165.40     28.85 o
   4   6   2      170.89      192.56     12.90 o
   5   6   2      388.88      453.68     13.40 o
   6   6   2     4386.08     4603.85     74.41 o
   7   6   2    37783.91    38878.20    547.58 o
   8   6   2     1687.86     1754.00     40.43 o
   9   6   2      269.07      287.11     31.64 o
  10   6   2     8594.66     8895.20    150.47 o
  11   6   2    15536.13    16525.44    276.20 o
  12   6   2      581.94      594.28     44.88 o
  13   6   2     9698.28    10314.04    245.62 o
  14   6   2     1875.10     1928.20     86.53 o
  15   6   2       16.07       94.68     91.38 o
  16   6   2      668.19      489.98     58.88 o
  17   6   2     2096.38     2015.63    110.56 o
   1   7   2    16543.29    16787.48    263.36 o
   2   7   2     1913.60     2146.23     55.73 o
   3   7   2      142.20      132.72     18.20 o
   4   7   2    26936.12    28134.30    431.47 o
   5   7   2    41244.91    42198.42    534.79 o
   6   7   2       19.38       23.78     13.65 o
   7   7   2     2562.49     2657.35     50.93 o
   8   7   2     3691.38     3825.01     65.08 o
   9   7   2      156.88      108.12     18.68 o
  10   7   2      125.05      104.01     11.16 o
  11   7   2     8458.53     8933.32    228.43 o
  12   7   2     7911.51     8678.08    292.68 o
  13   7   2     6212.74     6522.53    291.39 o
  14   7   2        0.67       36.12     34.53 o
  15   7   2      995.17      909.62    109.28 o
  16   7   2       51.49       77.38     45.90 o
  17   7   2       37.42      100.41     58.50 o
   0   8   2    32835.52    34063.13    916.09 o
   1   8   2    12822.01    13711.31    176.04 o
   2   8   2    22494.24    23509.19    338.19 o
   3   8   2    21347.56    22453.66    306.78 o
   4   8   2     1514.77     1626.14     35.51 o
   5   8   2    16360.85    16722.13    249.80 o
   6   8   2     2165.74     2065.16     47.74 o
   7   8   2    25747.73    26647.61    455.66 o
   8   8   2    19167.64    19674.69    286.92 o
   9   8   2      154.69      135.92     17.30 o
  10   8   2      190.34      167.07     18.08 o
  11   8   2        0.06       -3.77     29.96 o
  12   8   2     1605.83     1583.77     79.73 o
  13   8   2      411.14      390.62     49.41 o
  14   8   2        5.74        2.99     39.50 o
  15   8   2      214.65      120.90     47.70 o
  16   8   2     2679.31     2594.00    135.50 o
   1   9   2       65.64       58.49     12.33 o
   2   9   2    12623.63    13492.69    193.50 o
   3   9   2      973.24      976.88     29.87 o
   4   9   2      549.01      594.10     23.46 o
   5   9   2     3088.57     3235.58     61.49 o
   6   9   2    11671.33    11809.89    238.87 o
   7   9   2     3333.89     3492.88     63.62 o
   8   9   2      851.70      804.43     29.19 o
   9   9   2     9764.19    10015.24    175.78 o
  10   9   2    21524.18    22835.50    437.26 o
  11   9   2      377.95      387.88     43.92 o
  12   9   2      379.94      365.27     45.82 o
  13   9   2        2.01       13.38     55.14 o
  14   9   2     8628.50     8971.95    302.81 o
  15   9   2     1595.43     1348.52     91.33 o
  16   9   2     2417.36     2187.95    111.31 o
   0  10   2    12461.10    13536.80    287.79 o
   1  10   2     3678.07     3917.90     67.40 o
   2  10   2    17946.12    19512.47    289.55 o
   3  10   2      238.42      235.55     22.10 o
   4  10   2    10423.85    11079.21    170.69 o
   5  10   2       80.03      106.81     14.78 o
   6  10   2     1517.98     1517.98     39.60 o
   7  10   2     3384.36     3584.89     73.97 o
   8  10   2       96.45      105.72     15.95 o
   9  10   2     7053.77     7298.08    136.62 o
  10  10   2     1235.56     1123.93     66.58 o
  11  10   2      833.30      711.71     56.87 o
  12  10   2      614.89      492.68     52.81 o
  13  10   2        1.70      -21.50     47.53 o
  14  10   2      987.93      720.13     63.54 o
  15  10   2     5115.36     5155.20    201.46 o
   1  11   2       55.81       58.63     18.70 o
   2  11   2      556.16      564.57     28.33 o
   3  11   2    13534.20    14007.80    257.21 o
   4  11   2       10.52       31.05     17.93 o
   5  11   2     5147.86     5419.66    133.65 o
   6  11   2      157.39      218.39     47.23 o
   7  11   2     1476.72     1449.44     60.55 o
   8  11   2     2251.95     2107.64     49.57 o
   9  11   2        6.45       38.28     43.01 o
  10  11   2     2149.21     2051.08     91.59 o
  11  11   2     4088.78     4017.20    201.31 o
  12  11   2     3489.65     3488.10    143.53 o
  13  11   2     1048.16      900.55     85.80 o
  14  11   2      673.92      570.20     72.38 o
  15  11   2      179.41      129.04     50.35 o
   0  12   2     3398.18     3346.55    179.52 o
   1  12   2     1115.16     1222.06     45.55 o
   2  12   2      423.98      458.04     34.91 o
   3  12   2     4837.57     5173.38    118.16 o
   4  12   2     1611.18     1503.91     46.80 o
   5  12   2     4965.10     5045.19    103.48 o
   6  12   2     8007.59     8057.60    155.26 o
   7  12   2     5909.25     5950.94    122.52 o
   8  12   2      748.89      525.57     52.71 o
   9  12   2      550.14      394.88     61.69 o
  10  12   2     2225.57     2213.95    104.71 o
  11  12   2     1526.76     1508.74     91.43 o
  12  12   2      650.59      536.56     71.59 o
  13  12   2       15.92       29.38     67.58 o
  14  12   2     2922.49     2836.08    153.53 o
   1  13   2      276.95      247.34     27.55 o
   2  13   2    21278.82    22114.94    440.89 o
   3  13   2     1627.81     1689.23     83.70 o
   4  13   2      737.99      712.44     33.03 o
   5  13   2      307.33      319.13     28.05 o
   6  13   2    15356.68    15400.72    281.90 o
   7  13   2     4605.99     4425.74    115.68 o
   8  13   2     2497.67     2597.82    140.44 o
   9  13   2        1.14       22.49     35.52 o
  10  13   2     2670.66     2773.09    118.44 o
  11  13   2       15.16       85.30     52.68 o
  12  13   2      128.72       91.21     49.04 o
  13  13   2      163.34      125.20     69.85 o
   0  14   2     1889.62     1814.32     97.77 o
   1  14   2     8241.81     8437.86    201.74 o
   2  14   2     1973.96     1864.36     71.91 o
   3  14   2      883.87      923.62     49.42 o
   4  14   2      882.11      829.85     51.67 o
   5  14   2      155.48      190.89     32.44 o
   6  14   2     3709.52     3714.96    110.97 o
   7  14   2     2182.26     2171.89     93.25 o
   8  14   2        7.69        5.52     57.22 o
   9  14   2     6417.07     6679.29    248.89 o
  10  14   2     3549.77     3414.36    157.71 o
  11  14   2     1895.68     1585.52    101.46 o
  12  14   2       25.75       22.74     50.52 o
   1  15   2     4121.85     4190.89    127.16 o
   2  15   2      360.45      373.24     34.83 o
   3  15   2    10537.19    10927.35    267.80 o
   4  15   2      716.37      680.42     43.32 o
   5  15   2     1454.58     1157.77     60.63 o
   6  15   2      613.89      632.60     57.44 o
   7  15   2      156.48      182.48    125.50 o
   8  15   2      256.98      171.76     58.80 o
   9  15   2        5.30      -27.65     41.69 o
  10  15   2      387.10      233.15    107.84 o
  11  15   2     4104.08     3855.05    244.50 o
   0  16   2      283.05      282.08     63.47 o
   1  16   2     2957.54     2963.58     97.35 o
   2  16   2     3147.44     3288.17    110.69 o
   3  16   2      480.84      433.73     45.16 o
   4  16   2        1.20       -1.33     27.77 o
   5  16   2      972.59      920.24     74.39 o
   6  16   2     1921.71     1903.73    252.43 o
   7  16   2      271.87      325.67     69.69 o
   8  16   2       17.56        0.10     62.90 o
   9  16   2     2684.81     2626.31    173.53 o
   1  17   2      159.97      194.06     46.87 o
   2  17   2     3593.62     3654.13    142.96 o
   3  17   2     1474.63     1439.04     83.14 o
   4  17   2      406.32      326.11     51.71 o
   5  17   2      147.39      158.71     66.56 o
   6  17   2     5138.06     5647.45    291.86 o
   7  17   2     3697.65     3754.38    224.86 o
   0  18   2     2614.48     2508.57    171.56 o
   1  18   2      800.79      714.57     66.70 o
   2  18   2      447.89      389.89     52.19 o
   3  18   2     2778.54     2852.29    149.21 o
   4  18   2       73.24       53.57     59.45 o
   5  18   2     3389.04     3266.92    213.32 o
   1   0   3      934.47      860.04     27.09 o
   3   0   3      139.28       79.28     23.45 o
   5   0   3     4364.37     4327.16    111.04 o
   7   0   3    12906.88    12672.87    353.89 o
   9   0   3    44323.40    45141.82    635.35 o
  11   0   3     5436.96     5587.83    184.06 o
  13   0   3      569.48      529.42     28.98 o
  15   0   3     1309.02     1158.13     60.93 o
  17   0   3    11216.95    12599.69    744.82 o
   0   1   3    32090.21    27906.18    484.14 o
   1   1   3       67.75       59.07      7.48 o
   2   1   3     1307.88     1172.07     26.62 o
   3   1   3     5462.90     4655.96     71.22 o
   4   1   3     2369.82     2149.67     35.83 o
   5   1   3    54473.89    51427.24    927.18 o
   6   1   3       73.52       80.17      9.27 o
   7   1   3     3680.89     3635.76     55.59 o
   8   1   3    27384.80    27917.16    351.48 o
   9   1   3     3247.17     3495.08     56.74 o
  10   1   3        0.57        4.10     10.15 o
  11   1   3      112.46      116.87     13.95 o
  12   1   3      184.27      189.82     15.72 o
  13   1   3     1561.44     1598.44     39.09 o
  14   1   3       10.39       26.31     15.13 o
  15   1   3     1310.26     1328.75     54.76 o
  16   1   3     2871.68     2884.25    138.42 o
  17   1   3      119.68      207.24    121.42 o
  18   1   3        1.55      109.49     82.16 o
   1   2   3    36736.45    33463.10    435.21 o
   2   2   3     1539.80     1464.48     42.92 o
   3   2   3     2985.81     2827.00     57.89 o
   4   2   3    61263.55    55737.31    780.15 o
   5   2   3      237.90      236.40     15.52 o
   6   2   3     1187.98     1235.78     25.92 o
   7   2   3     1251.82     1254.17     30.50 o
   8   2   3     1012.56     1007.36     22.85 o
   9   2   3      764.15      801.84     20.19 o
  10   2   3      345.22      320.77     15.26 o
  11   2   3      448.75      412.94     19.57 o
  12   2   3    37714.68    39961.04    551.48 o
  13   2   3       40.19       29.05     14.99 o
  14   2   3     3253.28     3309.62     83.33 o
  15   2   3      913.61      813.97     43.95 o
  16   2   3      600.94      620.50     61.20 o
  17   2   3       80.24      151.14    101.42 o
  18   2   3      366.80      267.88    123.86 o
   0   3   3    12851.89    10907.53    255.29 o
   1   3   3     1502.11     1528.87     30.52 o
   2   3   3     1581.39     1567.74     32.34 o
   3   3   3    26151.62    24145.21    346.16 o
   4   3   3     3615.92     3476.67     73.31 o
   5   3   3    11674.26    11076.41    151.68 o
   6   3   3    13594.05    12913.16    186.44 o
   7   3   3     1793.80     1764.56     41.84 o
   8   3   3     2357.14     2324.17     58.42 o
   9   3   3     3256.40     3243.27     50.42 o
  10   3   3      881.78      905.73     23.37 o
  11   3   3    24627.83    25796.61    401.23 o
  12   3   3       65.58       32.25     13.55 o
  13   3   3    15616.89    16716.42    234.17 o
  14   3   3     3809.53     3921.32    102.95 o
  15   3   3      915.77      813.81     57.09 o
  16   3   3      676.76      694.96     76.55 o
  17   3   3     1262.80     1315.43    103.30 o
  18   3   3     1188.39     1170.98    125.11 o
   1   4   3    34077.98    32223.70    552.57 o
   2   4   3     8852.03     8276.56    118.35 o
   3   4   3    17106.84    16588.91    209.28 o
   4   4   3    11515.17    10983.66    180.48 o
   5   4   3    40050.79    39070.46    460.63 o
   6   4   3    19679.61    19534.09    244.43 o
   7   4   3     5472.19     5373.31     90.15 o
   8   4   3     7451.31     7680.36    109.10 o
   9   4   3     3451.58     3501.69     60.50 o
  10   4   3     2045.96     2038.70     40.04 o
  11   4   3     1779.30     1796.27     47.70 o
  12   4   3      228.40      218.89     47.46 o
  13   4   3     1117.49     1066.10     35.81 o
  14   4   3        3.51       26.98     19.21 o
  15   4   3     3996.83     4313.31    132.04 o
  16   4   3      264.72      236.16     43.93 o
  17   4   3      268.44      240.95     57.66 o
   0   5   3      259.93      384.84     47.64 o
   1   5   3     5236.23     5129.81     87.27 o
   2   5   3     3762.52     3719.98     64.12 o
   3   5   3     7950.74     7991.62    112.71 o
   4   5   3    17314.75    16744.31    403.49 o
   5   5   3     1731.18     1668.29     32.99 o
   6   5   3     4820.99     4903.35     95.19 o
   7   5   3     3115.89     3151.94     51.38 o
   8   5   3    26035.97    27111.34    316.81 o
   9   5   3     7984.21     8312.56    134.58 o
  10   5   3     4690.80     4934.44     94.62 o
  11   5   3     1780.63     1725.15     44.79 o
  12   5   3      154.32      161.77     19.56 o
  13   5   3     2330.34     2412.00    109.31 o
  14   5   3      313.54      235.15     40.24 o
  15   5   3     1391.26     1383.25     72.64 o
  16   5   3     9069.54    10139.56    310.17 o
  17   5   3      582.30      414.46     71.89 o
   1   6   3    18619.15    19065.00    305.16 o
   2   6   3      881.92      880.31     28.07 o
   3   6   3    14777.01    14527.06    204.79 o
   4   6   3    64643.62    64589.88    929.19 o
   5   6   3       23.45       17.94     15.66 o
   6   6   3     9768.67     9622.08    148.15 o
   7   6   3    11715.09    11669.56    169.18 o
   8   6   3     6821.50     6596.65     89.87 o
   9   6   3     5519.91     5563.18    121.82 o
  10   6   3    11306.42    11830.30    245.33 o
  11   6   3     2347.58     2333.76     60.78 o
  12   6   3     4491.25     4654.86    106.34 o
  13   6   3       26.57       53.22     32.38 o
  14   6   3      833.59      728.33     57.54 o
  15   6   3      261.96      192.90     42.65 o
  16   6   3     1761.39     1534.46     89.87 o
  17   6   3      314.54       93.57     59.78 o
   0   7   3     9309.88     9863.93    278.15 o
   1   7   3      312.53      307.73     12.37 o
   2   7   3    65297.13    65763.10    820.93 o
   3   7   3     3259.67     3110.68     51.18 o
   4   7   3     9514.69     9218.23    115.20 o
   5   7   3    13063.04    13084.04    209.23 o
   6   7   3     2175.13     2269.80     44.30 o
   7   7   3     1213.15     1219.67     27.11 o
   8   7   3     1780.55     1796.23     59.31 o
   9   7   3     4052.59     4202.62    106.29 o
  10   7   3     2753.78     2752.04    110.25 o
  11   7   3    12379.48    13107.09    249.26 o
  12   7   3      715.17      652.45     50.60 o
  13   7   3    10783.44    12227.35    331.69 o
  14   7   3     1056.37      955.64     88.60 o
  15   7   3      603.15      596.23     62.43 o
  16   7   3      367.76      276.32     52.40 o
  17   7   3      624.14      442.84     60.98 o
   1   8   3    10787.64    10838.10    152.97 o
   2   8   3     1639.79     1716.14     36.03 o
   3   8   3     1845.88     1976.03     40.26 o
   4   8   3     4304.18     4322.66     82.69 o
   5   8   3    18916.80    19384.19    261.39 o
   6   8   3      829.24      844.61     23.55 o
   7   8   3     2650.66     2619.43     69.42 o
   8   8   3     1739.48     1617.37     31.93 o
   9   8   3     1666.48     1653.56     48.16 o
  10   8   3    11649.86    12065.22    255.93 o
  11   8   3     5792.38     6104.03    181.78 o
  12   8   3     7372.68     7581.85    232.35 o
  13   8   3     3921.09     4023.66    145.44 o
  14   8   3     4297.92     4348.62    171.46 o
  15   8   3     1545.15     1406.54     84.98 o
  16   8   3     2318.39     2086.59    109.09 o
   0   9   3    24014.47    24953.85   1169.58 o
   1   9   3    20560.91    21385.46    369.39 o
   2   9   3       90.21      101.46     11.53 o
   3   9   3     6475.24     6733.60    106.32 o
   4   9   3     7458.12     7457.31    109.98 o
   5   9   3     4501.66     4537.08     99.03 o
   6   9   3     1062.50     1083.85     31.05 o
   7   9   3    26986.55    28830.18    551.85 o
   8   9   3     7474.83     7408.22    126.46 o
   9   9   3      708.53      653.66     33.55 o
  10   9   3     1005.63      941.58     50.29 o
  11   9   3     1383.78     1426.60     74.12 o
  12   9   3     1056.65     1011.27     70.07 o
  13   9   3     2164.64     2083.18     99.48 o
  14   9   3        2.71      -13.72     44.22 o
  15   9   3      277.98      253.37     55.15 o
  16   9   3      622.55      559.55     64.61 o
   1  10   3     1839.01     1870.12     49.83 o
   2  10   3    11082.45    11447.79    174.17 o
   3  10   3     1406.91     1407.80     38.50 o
   4  10   3    12047.72    12570.72    250.24 o
   5  10   3    20081.64    21200.97    309.83 o
   6  10   3     3961.04     3995.75     78.86 o
   7  10   3     4548.75     4642.73    101.42 o
   8  10   3       18.74       15.81     17.15 o
   9  10   3     7301.77     7288.98    155.49 o
  10  10   3      699.11      645.32     52.52 o
  11  10   3     3530.92     3900.29    153.93 o
  12  10   3     3243.80     3119.38    173.49 o
  13  10   3     1675.38     1591.67    156.18 o
  14  10   3      341.73      234.44     56.10 o
  15  10   3     3697.46     3438.09    157.77 o
   0  11   3      437.45      469.18     49.76 o
   1  11   3        1.72      -17.92     21.75 o
   2  11   3    21531.42    22750.52    359.47 o
   3  11   3    11746.91    12141.87    201.26 o
   4  11   3      167.12      142.26     17.48 o
   5  11   3     9674.92    10111.81    170.69 o
   6  11   3     8135.84     8240.15    130.07 o
   7  11   3     5531.64     5420.72     92.24 o
   8  11   3       31.38       48.83     17.37 o
   9  11   3    10832.75    10881.93    342.42 o
  10  11   3     9887.86    10788.44    291.37 o
  11  11   3      248.37      286.60     56.14 o
  12  11   3     1052.53      993.10     77.03 o
  13  11   3      144.69      106.84     52.60 o
  14  11   3     3027.12     3065.96    233.45 o
   1  12   3    10329.73    11063.04    261.86 o
   2  12   3     5460.19     5626.27    115.18 o
   3  12   3    38258.50    40367.44    655.59 o
   4  12   3      265.99      251.64     24.45 o
   5  12   3     1852.29     1771.54     71.58 o
   6  12   3     2452.70     2418.29     59.49 o
   7  12   3      859.10      821.46     34.16 o
   8  12   3      262.55      244.78     27.44 o
   9  12   3      427.36      304.80     46.91 o
  10  12   3     3826.05     3942.49    145.98 o
  11  12   3     3298.68     3423.50    178.20 o
  12  12   3     1363.89     1214.26    139.38 o
  13  12   3       71.19       98.90     60.64 o
  14  12   3     2686.00     2309.49    170.51 o
   0  13   3     1593.61     1545.18    118.05 o
   1  13   3     5768.93     5810.48    145.27 o
   2  13   3     2498.62     2505.91     68.59 o
   3  13   3      112.12      113.50     31.31 o
   4  13   3      261.87      188.66     24.19 o
   5  13   3      254.02      225.07     21.78 o
   6  13   3     1489.98     1449.05     66.86 o
   7  13   3      646.09      611.74     44.26 o
   8  13   3      318.51      303.01     69.78 o
   9  13   3    12736.13    13407.28    365.18 o
  10  13   3      410.89      386.07     53.65 o
  11  13   3     4429.62     4609.08    266.96 o
  12  13   3       93.48       61.52     51.82 o
  13  13   3      990.74      778.38    112.61 o
   1  14   3     6158.73     6381.45    158.76 o
   2  14   3     4455.05     4455.53    122.18 o
   3  14   3     9240.90     9849.27    226.71 o
   4  14   3     1150.24     1071.64     90.44 o
   5  14   3      196.87      196.29     38.97 o
   6  14   3     7074.77     7360.30    202.44 o
   7  14   3      716.52      694.77     59.61 o
   8  14   3     1572.17     1666.12     93.94 o
   9  14   3       92.25       91.17     57.36 o
  10  14   3      422.73      410.75    109.37 o
  11  14   3     1855.48     1873.80    283.98 o
  12  14   3     1654.42     1490.79    144.52 o
   0  15   3     2929.49     2923.98    140.48 o
   1  15   3      881.35      816.56     50.13 o
   2  15   3     2010.46     1959.66     79.60 o
   3  15   3     1267.76     1143.73     58.94 o
   4  15   3      522.56      547.51     68.15 o
   5  15   3      886.31      811.19     66.77 o
   6  15   3    12009.46    12566.27    349.59 o
   7  15   3      830.02      738.62     91.84 o
   8  15   3      803.73      767.03    180.03 o
   9  15   3      386.14      297.59     94.09 o
  10  15   3     3080.54     2892.84    194.45 o
   1  16   3      639.13      600.00     60.20 o
   2  16   3      632.14      533.84     50.20 o
   3  16   3     1143.34     1081.67     83.51 o
   4  16   3      165.71      118.12     32.67 o
   5  16   3     3946.82     3905.47    167.87 o
   6  16   3     3207.30     2955.00    180.43 o
   7  16   3     2026.62     1948.72    139.95 o
   8  16   3     2385.78     2149.98    165.65 o
   9  16   3      738.81      519.23     98.87 o
   0  17   3     4836.22     5029.94    223.61 o
   1  17   3     4341.27     4208.77    150.98 o
   2  17   3     7809.08     8133.13    259.83 o
   3  17   3        4.58       88.50     35.47 o
   4  17   3      292.26      241.14     61.34 o
   5  17   3        1.72       -2.88     56.94 o
   6  17   3      248.45      231.22     71.68 o
   7  17   3     3604.40     3674.69    233.49 o
   1  18   3       60.67       80.27     43.21 o
   2  18   3     1733.06     1587.06     89.29 o
   3  18   3     1739.15     1625.90    206.79 o
   4  18   3     1116.83      897.40    111.54 o
   2   0   4    10339.27     9633.45    189.51 o
   4   0   4    20547.01    18581.45    382.56 o
   6   0   4    10559.18     9714.95    291.48 o
   8   0   4    47202.91    47287.66   1181.89 o
  10   0   4      886.67      839.43     31.82 o
  12   0   4     3861.21     3893.44    114.74 o
  14   0   4      150.49      108.30     33.47 o
  16   0   4     3646.79     3655.96    190.82 o
  18   0   4      157.21      107.63    100.69 o
   1   1   4    23404.57    21483.09    271.64 o
   2   1   4     8197.93     7491.36    112.66 o
   3   1   4     1080.17      979.60     24.33 o
   4   1   4     6279.05     5850.30     89.18 o
   5   1   4       85.45       62.64     10.78 o
   6   1   4    36921.18    35553.49    652.03 o
   7   1   4    16629.72    16440.56    303.87 o
   8   1   4     5864.03     5922.88     82.37 o
   9   1   4    22638.51    22550.42    269.96 o
  10   1   4     3247.03     3300.81     63.53 o
  11   1   4       91.55      109.03     20.60 o
  12   1   4    30334.14    31553.75    478.53 o
  13   1   4      116.44       98.86     17.61 o
  14   1   4     1530.19     1401.30     48.07 o
  15   1   4     2333.76     2524.89     86.07 o
  16   1   4      323.22      276.59     57.31 o
  17   1   4     6245.18     6397.06    317.71 o
  18   1   4      768.01      806.60    224.86 o
   0   2   4    17701.19    16032.78    316.44 o
   1   2   4    13453.46    12778.35    176.50 o
   2   2   4    11459.28    10939.70    156.57 o
   3   2   4    26076.75    24190.77    344.79 o
   4   2   4     5870.25     5424.73     77.68 o
   5   2   4    31848.62    30026.54    377.48 o
   6   2   4    21941.60    21898.02    323.77 o
   7   2   4      491.92      526.47     18.55 o
   8   2   4     5739.68     5710.81     95.98 o
   9   2   4    11602.37    11694.18    158.30 o
  10   2   4      263.07      263.04     16.45 o
  11   2   4      112.49      114.93     18.40 o
  12   2   4      301.18      274.01     20.20 o
  13   2   4     4242.16     4244.62    100.03 o
  14   2   4     1748.52     1624.17     52.54 o
  15   2   4     3083.99     3180.26     92.47 o
  16   2   4     1627.98     1503.29     74.44 o
  17   2   4      219.74      245.80     75.16 o
   1   3   4       70.37       98.47     16.34 o
   2   3   4      880.86      812.85     21.14 o
   3   3   4    36563.93    33631.16    615.36 o
   4   3   4    49821.18    46349.24    759.21 o
   5   3   4      672.28      661.74     18.06 o
   6   3   4    23586.00    22267.40    272.57 o
   7   3   4     8995.27     9167.67    124.51 o
   8   3   4     4045.67     4143.07     63.76 o
   9   3   4     7916.37     7954.64    133.76 o
  10   3   4     4318.41     4405.19    112.67 o
  11   3   4      991.18     1035.53     35.81 o
  12   3   4      282.97      276.28     22.66 o
  13   3   4      708.19      643.70     30.54 o
  14   3   4       50.21        2.89     20.17 o
  15   3   4     1611.68     1627.94     74.49 o
  16   3   4      287.07      246.16     46.45 o
  17   3   4     3510.83     3700.19    179.95 o
   0   4   4     6112.65     5698.30    216.44 o
   1   4   4        5.07       34.21     12.66 o
   2   4   4     1221.46     1245.90     24.54 o
   3   4   4      390.67      414.07     15.65 o
   4   4   4     4121.36     4111.67     68.15 o
   5   4   4      280.41      321.48     24.23 o
   6   4   4     1107.16     1090.58     30.69 o
   7   4   4      441.20      422.43     17.45 o
   8   4   4    43309.77    44187.46    701.69 o
   9   4   4     9261.08     9307.69    217.65 o
  10   4   4     2524.80     2516.14     62.71 o
  11   4   4    10627.96    11168.70    176.44 o
  12   4   4     2615.39     2625.40     79.16 o
  13   4   4     5093.02     5150.65    139.33 o
  14   4   4     2014.99     1968.82     66.68 o
  15   4   4     5111.19     5411.82    162.74 o
  16   4   4    13031.10    14013.80    404.21 o
  17   4   4      291.14      300.93     73.24 o
   1   5   4    92055.20    89699.00   1706.09 o
   2   5   4    10788.12    10381.44    159.82 o
   3   5   4    10587.77    10631.78    147.56 o
   4   5   4    11004.68    10684.15    182.68 o
   5   5   4    19924.42    19475.81    313.55 o
   6   5   4        2.45       37.75     11.02 o
   7   5   4    11061.88    11189.53    208.22 o
   8   5   4      492.23      453.37     22.34 o
   9   5   4     4623.87     4619.47     83.09 o
  10   5   4     8161.91     8444.98    149.69 o
  11   5   4      491.70      426.58     34.90 o
  12   5   4       29.38       50.49     22.37 o
  13   5   4     1872.52     2010.17     78.37 o
  14   5   4     2552.94     2516.09    120.60 o
  15   5   4     1227.87     1171.88     67.98 o
  16   5   4      760.53      783.71     83.39 o
  17   5   4      775.78      592.68     76.12 o
   0   6   4    11595.45    11277.74    240.56 o
   1   6   4    22626.06    22969.20    446.53 o
   2   6   4    11711.31    11031.13    174.19 o
   3   6   4     1216.61     1207.21     33.16 o
   4   6   4        0.31       13.84     12.58 o
   5   6   4      301.70      335.17     18.45 o
   6   6   4     4486.72     4324.90     68.23 o
   7   6   4    29576.36    29887.84    459.39 o
   8   6   4     1316.95     1279.39     29.40 o
   9   6   4      344.77      367.66     15.83 o
  10   6   4     7410.21     7636.00    158.13 o
  11   6   4    11533.35    12138.50    228.79 o
  12   6   4      445.87      422.84     38.92 o
  13   6   4     7847.24     8278.60    247.84 o
  14   6   4     1543.69     1649.07    104.87 o
  15   6   4       14.87       72.06     52.01 o
  16   6   4      510.53      382.95     58.18 o
  17   6   4     1875.18     1691.50    112.87 o
   1   7   4    13435.61    13402.83    204.35 o
   2   7   4     2328.77     2356.82     51.94 o
   3   7   4        0.42        1.81     13.28 o
   4   7   4    22164.62    22163.07    323.51 o
   5   7   4    30351.06    30771.78    487.37 o
   6   7   4        5.91       29.20     11.65 o
   7   7   4     2062.04     2097.32     48.44 o
   8   7   4     2596.35     2642.06     74.74 o
   9   7   4       91.37      114.98     19.41 o
  10   7   4       81.09       59.96     24.02 o
  11   7   4     6847.06     7128.86    176.14 o
  12   7   4     5661.28     5879.57    160.16 o
  13   7   4     5324.34     5462.79    186.07 o
  14   7   4        3.75      -26.23     34.44 o
  15   7   4      771.48      772.45     71.54 o
  16   7   4       26.46       32.94     65.27 o
   0   8   4    24143.66    24252.03    657.56 o
   1   8   4    13326.93    13085.38    251.60 o
   2   8   4    16551.39    17161.94    298.61 o
   3   8   4    15703.58    15751.73    233.79 o
   4   8   4     1269.22     1207.62     36.97 o
   5   8   4    12920.09    12767.93    178.14 o
   6   8   4     1211.68     1217.57     31.32 o
   7   8   4    21083.00    21461.54    397.53 o
   8   8   4    15214.48    15957.13    249.01 o
   9   8   4       20.18       52.82      9.25 o
  10   8   4      221.89      321.25     35.89 o
  11   8   4        2.97       -5.07     41.01 o
  12   8   4     1133.52     1153.64     69.66 o
  13   8   4      357.11      354.85     50.70 o
  14   8   4       27.78       44.41     49.89 o
  15   8   4      231.04      178.64     62.35 o
  16   8   4     2183.65     2043.48    126.16 o
   1   9   4      189.44      118.22     18.17 o
   2   9   4    11193.65    11401.23    190.89 o
   3   9   4      471.92      484.87     28.05 o
   4   9   4      581.50      582.04     26.80 o
   5   9   4     3631.38     3475.83     66.53 o
   6   9   4     8984.62     9048.78    148.88 o
   7   9   4     2397.31     2379.36     52.17 o
   8   9   4      518.08      527.34     20.40 o
   9   9   4     7459.98     7559.73    165.83 o
  10   9   4    17321.86    18442.24    442.83 o
  11   9   4      316.93      193.80     47.22 o
  12   9   4      365.23      377.78     90.97 o
  13   9   4        6.06        3.90     42.94 o
  14   9   4     7184.83     7786.95    288.23 o
  15   9   4     1082.25      964.79     83.72 o
   0  10   4     9978.83    10381.41    249.23 o
   1  10   4     2607.33     2547.93     67.10 o
   2  10   4    15874.26    15958.18    250.99 o
   3  10   4      153.14      132.33     16.93 o
   4  10   4     7558.75     8120.79    140.78 o
   5  10   4       75.49      141.63     37.03 o
   6  10   4     1489.89     1480.88     43.28 o
   7  10   4     2968.00     3041.56     65.39 o
   8  10   4       93.21       93.98     16.53 o
   9  10   4     5193.19     5386.15    140.24 o
  10  10   4     1038.24      867.67     46.98 o
  11  10   4      935.39      707.88     74.14 o
  12  10   4      518.32      478.98     63.41 o
  13  10   4        0.51       45.70     58.43 o
  14  10   4      772.43      693.82     70.92 o
  15  10   4     4137.58     4413.91    838.96 o
   1  11   4       91.75       95.02     46.14 o
   2  11   4      229.24      241.36     26.48 o
   3  11   4    10840.66    11391.70    192.15 o
   4  11   4       15.15        7.28     16.45 o
   5  11   4     4196.46     4247.05     81.69 o
   6  11   4      151.76      174.61     19.24 o
   7  11   4     1205.16     1131.30     63.60 o
   8  11   4     2076.17     1881.42     73.69 o
   9  11   4        5.07       10.68     25.25 o
  10  11   4     1751.36     1625.96     81.37 o
  11  11   4     3550.72     3656.64    148.69 o
  12  11   4     2658.35     2474.37    129.07 o
  13  11   4      905.58      784.37     69.84 o
  14  11   4      609.37      507.30     71.45 o
   0  12   4     2721.63     2707.69    115.72 o
   1  12   4     1265.23     1196.89     50.70 o
   2  12   4      457.68      447.96     29.75 o
   3  12   4     4209.74     4434.15    103.01 o
   4  12   4     1081.27     1021.86     63.73 o
   5  12   4     3926.85     3839.96     82.91 o
   6  12   4     6200.41     6502.43    173.49 o
   7  12   4     4509.41     4480.07    107.24 o
   8  12   4      377.61      298.03     30.41 o
   9  12   4      482.58      442.93     51.93 o
  10  12   4     1783.92     1750.62    119.00 o
  11  12   4     1183.83     1147.48     87.35 o
  12  12   4      544.11      494.74     86.92 o
  13  12   4       18.51       81.34     62.37 o
   1  13   4      163.31      182.65     46.76 o
   2  13   4    16714.94    17322.42    324.05 o
   3  13   4     1316.18     1314.53     46.97 o
   4  13   4      881.42      867.20     46.96 o
   5  13   4      152.25      148.42     20.90 o
   6  13   4    12136.13    12673.61    268.53 o
   7  13   4     3647.19     3497.16    113.67 o
   8  13   4     2346.27     2214.21    104.53 o
   9  13   4        6.13       67.85     59.17 o
  10  13   4     2202.16     2353.17    166.04 o
  11  13   4       27.89      168.72    164.91 o
  12  13   4      102.56       73.74     93.37 o
   0  14   4     1317.59     1335.95     99.36 o
   1  14   4     6441.81     6760.19    204.00 o
   2  14   4     1496.98     1578.39     68.01 o
   3  14   4      645.41      667.48     46.73 o
   4  14   4      825.02      751.67     46.68 o
   5  14   4      137.33      139.10     33.43 o
   6  14   4     3369.47     3482.81    137.35 o
   7  14   4     1889.25     1645.61     87.22 o
   8  14   4        3.03      -58.44     58.44 o
   9  14   4     5347.40     5771.01    281.83 o
  10  14   4     2682.08     2561.57    178.47 o
  11  14   4     1660.27     1401.07    141.41 o
   1  15   4     3559.11     3550.95    113.85 o
   2  15   4      181.35      179.17     39.74 o
   3  15   4     8944.15     9344.82    231.63 o
   4  15   4      551.83      667.99     64.70 o
   5  15   4     1114.12     1060.85    106.17 o
   6  15   4      502.35      492.53     54.79 o
   7  15   4       98.26       90.96     58.27 o
   8  15   4      158.18      294.86    134.58 o
   9  15   4        3.24       20.01     61.76 o
  10  15   4      381.23      381.35     95.98 o
   0  16   4      171.19      250.64     71.78 o
   1  16   4     2280.26     2416.92    104.19 o
   2  16   4     2517.40     2588.83    108.00 o
   3  16   4      307.88      200.08     37.09 o
   4  16   4        1.14      -20.99     59.30 o
   5  16   4      812.13      684.08     77.18 o
   6  16   4     1583.99     1599.38    154.32 o
   7  16   4      140.78       30.30     85.67 o
   8  16   4        9.31      -56.44     99.21 o
   1  17   4      197.30      135.69     38.67 o
   2  17   4     3180.91     3093.16    133.23 o
   3  17   4     1121.22      969.51     69.51 o
   4  17   4      331.60      214.50     56.97 o
   5  17   4      160.49      197.41     83.22 o
   6  17   4     4289.20     4100.85    258.45 o
   0  18   4     2200.64     1914.15    150.94 o
   1  18   4      685.94      586.02     99.08 o
   2  18   4      340.65      325.87     61.61 o
   1   0   5      982.82     1047.19     37.26 o
   3   0   5    15574.17    13881.48    276.09 o
   5   0   5     4524.29     4677.80    113.35 o
   7   0   5    17141.14    17303.20    445.41 o
   9   0   5    27497.52    28245.82    594.02 o
  11   0   5     5114.85     5085.27    119.85 o
  13   0   5     1714.91     1575.57     73.22 o
  15   0   5     1148.23     1012.89    138.47 o
  17   0   5     8405.76     9494.60    635.76 o
   0   1   5    74496.54    68144.77   1136.43 o
   1   1   5      916.02      844.30     25.64 o
   2   1   5     1686.75     1641.23     35.93 o
   3   1   5    16438.92    15307.74    238.95 o
   4   1   5     1050.45      960.60     32.24 o
   5   1   5    38770.24    37336.81    487.83 o
   6   1   5      295.65      284.21     18.63 o
   7   1   5      754.51      792.47     26.08 o
   8   1   5    17868.85    18139.26    247.87 o
   9   1   5     5404.58     5420.74     88.43 o
  10   1   5      424.22      346.74     26.26 o
  11   1   5      174.00      229.55     24.01 o
  12   1   5      266.17      249.93     20.01 o
  13   1   5      444.49      476.90     45.50 o
  14   1   5       13.42       15.41     20.01 o
  15   1   5     1264.53     1270.17     58.38 o
  16   1   5     2461.17     2727.81    129.83 o
  17   1   5      218.46      212.40    102.32 o
   1   2   5    21272.88    20123.01    296.56 o
   2   2   5      178.54      185.11     14.97 o
   3   2   5     5920.75     5881.44    112.76 o
   4   2   5    56434.70    53938.88    780.46 o
   5   2   5       42.60       52.41     13.53 o
   6   2   5     1022.08      979.04     30.93 o
   7   2   5     1566.90     1508.41     41.58 o
   8   2   5     1701.85     1645.24     42.21 o
   9   2   5      500.10      436.45     19.48 o
  10   2   5      298.98      293.18     20.08 o
  11   2   5      383.82      336.75     20.88 o
  12   2   5    30314.50    32612.08    449.99 o
  13   2   5      135.94      110.61     23.21 o
  14   2   5     2106.25     2127.29     73.49 o
  15   2   5      348.34      236.91     37.89 o
  16   2   5     1559.43     1407.68     94.48 o
  17   2   5       31.66       51.13     53.76 o
   0   3   5    43280.99    41522.66   1024.42 o
   1   3   5       20.78       21.54     14.37 o
   2   3   5     1144.74     1100.89     28.98 o
   3   3   5    24686.45    23310.75    315.26 o
   4   3   5     4403.34     4412.31     82.96 o
   5   3   5     8608.51     8530.70    132.98 o
   6   3   5    12652.58    12176.17    209.52 o
   7   3   5     1906.69     1922.92     36.87 o
   8   3   5     1796.97     1732.50     35.93 o
   9   3   5     1626.51     1624.70     38.33 o
  10   3   5     3001.10     3096.64     87.84 o
  11   3   5    14559.31    15443.82    297.72 o
  12   3   5        0.15        4.43     16.13 o
  13   3   5    10219.47    10832.38    222.31 o
  14   3   5     3201.24     3457.21     99.11 o
  15   3   5      776.53      751.06     51.52 o
  16   3   5      626.19      634.73     60.44 o
  17   3   5     1153.70      993.93    152.30 o
   1   4   5    22968.17    22671.54    362.43 o
   2   4   5    11289.06    10968.64    193.82 o
   3   4   5    22173.28    21612.87    304.85 o
   4   4   5     4840.56     5010.99    139.93 o
   5   4   5    15542.12    15894.09    239.32 o
   6   4   5    19615.03    19018.20    232.25 o
   7   4   5     6387.64     6235.09     88.29 o
   8   4   5     4872.25     4760.90     87.67 o
   9   4   5     1754.65     1783.04     45.91 o
  10   4   5     1471.25     1487.01     42.36 o
  11   4   5     1739.37     1697.96     50.63 o
  12   4   5      616.30      549.83     98.47 o
  13   4   5     1989.54     1920.24     85.55 o
  14   4   5       11.94       33.44     27.05 o
  15   4   5     2648.56     2758.67    111.47 o
  16   4   5      338.03      422.90     55.31 o
  17   4   5      294.45      206.19     61.79 o
   0   5   5      345.92      345.62     38.18 o
   1   5   5     7191.18     6907.69    103.67 o
   2   5   5      409.04      441.48     16.52 o
   3   5   5    10796.19    10818.66    175.45 o
   4   5   5    13997.18    14054.70    208.18 o
   5   5   5     1830.01     1735.74     40.16 o
   6   5   5     5115.95     5178.21     87.12 o
   7   5   5     3952.82     3999.81     72.60 o
   8   5   5    15181.58    15681.27    236.98 o
   9   5   5     9072.81     9247.21    176.53 o
  10   5   5     3016.46     2904.29    142.17 o
  11   5   5     1003.22      970.75     58.56 o
  12   5   5      243.41      165.91     43.92 o
  13   5   5      782.26      683.20     44.07 o
  14   5   5       75.01       62.25     41.86 o
  15   5   5     1239.50     1211.82     97.22 o
  16   5   5     6419.00     6836.32    229.62 o
   1   6   5    14193.66    14360.94    313.01 o
   2   6   5     1913.46     1837.26     45.21 o
   3   6   5    15515.97    15155.42    243.36 o
   4   6   5    45599.27    45313.40    909.48 o
   5   6   5      388.93      414.79     25.27 o
   6   6   5     4567.72     4320.50     87.73 o
   7   6   5     4583.70     4536.47     85.41 o
   8   6   5     2379.73     2383.32     54.78 o
   9   6   5     3659.99     3827.10    140.78 o
  10   6   5     8026.26     8332.66    171.86 o
  11   6   5     1944.87     1856.44    130.15 o
  12   6   5     2794.27     2870.56    116.77 o
  13   6   5       14.43      -16.83     39.30 o
  14   6   5      402.26      393.82     49.37 o
  15   6   5       47.53       31.10     55.01 o
  16   6   5      834.93      615.37     83.81 o
   0   7   5     1838.58     1815.19     87.04 o
   1   7   5      175.12      183.84     16.91 o
   2   7   5    39209.86    40023.97    528.35 o
   3   7   5     3698.41     3640.51     67.41 o
   4   7   5     5461.58     5564.67    125.31 o
   5   7   5     9041.72     8895.67    217.49 o
   6   7   5     2397.45     2395.66     62.09 o
   7   7   5     1250.21     1219.14     38.46 o
   8   7   5      630.53      590.14     33.49 o
   9   7   5     4113.56     4059.01     87.56 o
  10   7   5     3453.86     3320.10     92.69 o
  11   7   5     6318.43     6594.95    246.65 o
  12   7   5      586.58      635.91     83.68 o
  13   7   5     7791.29     8865.70    333.02 o
  14   7   5      992.89      809.37     78.31 o
  15   7   5      607.54      571.39     81.82 o
  16   7   5      359.38      241.82     65.58 o
   1   8   5     6900.33     6880.26    122.59 o
   2   8   5     2980.99     2818.42     60.52 o
   3   8   5      380.91      336.44     21.22 o
   4   8   5     2311.00     2272.21     61.80 o
   5   8   5     7555.77     7674.59    145.38 o
   6   8   5     1272.91     1299.77     38.64 o
   7   8   5     1261.95     1290.38     41.35 o
   8   8   5     1506.52     1417.83     43.13 o
   9   8   5      902.86      905.28     36.64 o
  10   8   5     8064.06     7965.60    415.03 o
  11   8   5     4302.83     4444.32    190.28 o
  12   8   5     4161.66     4439.23    262.34 o
  13   8   5     3389.86     3675.40    444.20 o
  14   8   5     3704.90     3994.19    290.92 o
  15   8   5     1688.71     1472.29    124.37 o
   0   9   5    19331.34    19951.45    512.82 o
   1   9   5    13873.56    13518.78    230.07 o
   2   9   5     1006.57      883.84     33.90 o
   3   9   5     3821.58     3797.07     80.89 o
   4   9   5     2970.58     3078.03    100.88 o
   5   9   5     2721.80     2829.25     68.50 o
   6   9   5      254.06      241.86     23.73 o
   7   9   5    18845.42    19837.84    362.32 o
   8   9   5     3383.93     3319.78    108.36 o
   9   9   5      333.27      308.92     25.17 o
  10   9   5      596.32      530.86     46.64 o
  11   9   5      475.36      254.14     63.38 o
  12   9   5      508.76      326.93     88.03 o
  13   9   5     1195.58     1215.17    118.20 o
  14   9   5       44.99       16.44     56.54 o
  15   9   5      336.54      163.70     84.66 o
   1  10   5      482.96      546.59     47.98 o
   2  10   5     5161.77     5120.64    121.36 o
   3  10   5      550.08      526.83     32.09 o
   4  10   5     7445.99     7580.08    147.84 o
   5  10   5    14734.18    15087.27    257.15 o
   6  10   5     3464.71     3461.04     76.12 o
   7  10   5     3073.19     3107.74     72.98 o
   8  10   5      205.88      197.39     24.49 o
   9  10   5     4240.40     4299.34    136.20 o
  10  10   5      501.72      463.10     44.61 o
  11  10   5     2300.77     2075.57    136.27 o
  12  10   5     1966.29     1670.16    127.06 o
  13  10   5     1262.51     1185.68    131.31 o
  14  10   5       84.13       75.48     79.13 o
   0  11   5       71.98       69.59     32.81 o
   1  11   5      206.96      226.02     28.63 o
   2  11   5    12645.01    13232.08    392.41 o
   3  11   5     9797.17     9902.83    198.80 o
   4  11   5        4.66      -18.82     21.22 o
   5  11   5     7086.72     7479.05    161.16 o
   6  11   5     7255.54     7028.79    156.82 o
   7  11   5     3261.64     3095.71    130.87 o
   8  11   5       41.20       31.04     24.60 o
   9  11   5     6734.43     6532.81    184.15 o
  10  11   5     8229.04     8437.20    271.72 o
  11  11   5      598.02      423.70     73.10 o
  12  11   5     1019.92      893.31    104.22 o
  13  11   5      165.17      206.93     95.98 o
   1  12   5     8360.40     8761.31    203.17 o
   2  12   5     5343.32     5161.52    134.34 o
   3  12   5    28939.92    30306.32    590.73 o
   4  12   5       46.71       40.40     23.62 o
   5  12   5      158.97      142.17     37.12 o
   6  12   5     1819.48     1827.70     81.70 o
   7  12   5      497.06      451.45     37.52 o
   8  12   5      203.69      207.47     58.40 o
   9  12   5      350.43      421.21     78.16 o
  10  12   5     2327.57     2036.44    223.84 o
  11  12   5     2559.34     2418.89    343.11 o
  12  12   5      686.52      520.14     88.89 o
   0  13   5     1750.95     1798.00    121.93 o
   1  13   5     3371.07     3404.27    102.77 o
   2  13   5     2017.43     1929.03     74.25 o
   3  13   5       54.22      129.04     30.74 o
   4  13   5       23.45       -4.98     28.76 o
   5  13   5      307.25      342.96     37.73 o
   6  13   5      697.49      672.06     47.43 o
   7  13   5      250.41      219.71     46.68 o
   8  13   5      331.16      294.34     80.45 o
   9  13   5     9574.01    10027.49    488.11 o
  10  13   5      125.73      -64.73     64.73 o
  11  13   5     4736.63     4685.73    265.10 o
   1  14   5     6796.92     7209.77    182.30 o
   2  14   5     2773.93     2679.85     98.84 o
   3  14   5     7302.81     7499.67    205.46 o
   4  14   5      896.89      903.33     53.83 o
   5  14   5      208.71      316.57     39.61 o
   6  14   5     6114.37     6568.69    219.50 o
   7  14   5      392.25      322.42     48.11 o
   8  14   5     1923.31     1827.65    140.64 o
   9  14   5        0.32       44.25     70.32 o
  10  14   5      323.91      325.37     90.97 o
   0  15   5     2405.03     2382.90    129.16 o
   1  15   5      475.64      520.58     52.54 o
   2  15   5      779.66      787.35     78.03 o
   3  15   5      553.71      533.74     52.54 o
   4  15   5      613.02      530.10     52.83 o
   5  15   5      804.94      671.96     61.16 o
   6  15   5    10148.79    10655.55    386.17 o
   7  15   5     1213.57     1155.69    145.51 o
   8  15   5     1040.83      848.91    139.19 o
   9  15   5      321.51      178.91     89.01 o
   1  16   5      448.83      391.55     48.05 o
   2  16   5      690.11      621.89     77.50 o
   3  16   5     1277.82     1238.37     75.05 o
   4  16   5      413.29      422.91     56.59 o
   5  16   5     2456.41     2331.60    140.17 o
   6  16   5     2080.40     2083.72    159.28 o
   7  16   5     1459.86     1175.38    128.75 o
   0  17   5     3052.05     2736.32    179.33 o
   1  17   5     3204.01     2961.38    138.72 o
   2  17   5     6660.41     6833.04    237.16 o
   3  17   5        5.01      -25.51     47.21 o
   4  17   5      534.11      343.71     93.00 o
   2   0   6    10838.00     9978.05    265.42 o
   4   0   6    14643.45    14236.65    505.43 o
   6   0   6     7859.75     7973.62    198.16 o
   8   0   6    29652.75    30626.37    748.15 o
  10   0   6       14.37       61.00     64.80 o
  12   0   6     2627.07     2712.77    141.52 o
  14   0   6      291.27      312.42     58.45 o
  16   0   6     2980.12     3114.84    196.51 o
   1   1   6    12316.54    11539.66    156.22 o
   2   1   6     4903.48     4561.22     95.15 o
   3   1   6     3354.14     3262.73     59.41 o
   4   1   6     5949.11     5498.82     91.06 o
   5   1   6      259.70      198.37     20.09 o
   6   1   6    29395.85    28862.34    399.58 o
   7   1   6    12945.78    13079.75    217.33 o
   8   1   6     4789.78     4878.35     95.16 o
   9   1   6    13778.13    14258.17    238.67 o
  10   1   6     2296.91     2271.55    100.09 o
  11   1   6       80.33       90.28     20.57 o
  12   1   6    22057.45    23799.06    416.22 o
  13   1   6      325.94      239.55     28.00 o
  14   1   6     1108.87      973.19     46.79 o
  15   1   6     1704.06     1695.88     76.01 o
  16   1   6      543.00      623.77     69.73 o
  17   1   6     4599.67     4606.66    254.04 o
   0   2   6    13381.07    12058.31    245.17 o
   1   2   6     6611.63     6257.31    101.73 o
   2   2   6     4866.91     4668.49     87.38 o
   3   2   6    23375.11    22586.50    403.52 o
   4   2   6     4418.16     4287.14     73.90 o
   5   2   6    20973.76    21057.47    272.98 o
   6   2   6    14339.26    14621.83    240.41 o
   7   2   6      935.28      818.97     42.01 o
   8   2   6     3022.68     2983.94     65.77 o
   9   2   6    10580.61    11253.07    193.27 o
  10   2   6      482.61      514.42     30.08 o
  11   2   6       17.46       12.89     30.36 o
  12   2   6      334.60      350.59     37.67 o
  13   2   6     2050.72     1959.82     68.42 o
  14   2   6     1110.91     1005.84     54.72 o
  15   2   6     2395.20     2460.65     95.55 o
  16   2   6     1130.28     1117.07     90.38 o
   1   3   6        2.83       27.97     19.74 o
   2   3   6     1261.45     1229.12     34.13 o
   3   3   6    30917.81    30216.13    554.55 o
   4   3   6    31238.28    30393.37    447.22 o
   5   3   6      189.02      184.19     17.71 o
   6   3   6    12115.71    12022.72    178.84 o
   7   3   6     8611.72     8754.43    144.75 o
   8   3   6     1682.34     1725.21     49.69 o
   9   3   6     5470.28     5609.09    104.00 o
  10   3   6     3005.33     3027.30    110.78 o
  11   3   6      890.06      877.05     36.95 o
  12   3   6      234.22      165.04     31.23 o
  13   3   6      928.54     1024.37     80.02 o
  14   3   6        3.58       40.94     38.63 o
  15   3   6     1101.78      999.06     64.93 o
  16   3   6      136.31      109.48     57.44 o
   0   4   6    12644.29    12729.06    366.64 o
   1   4   6      175.11      164.58     19.57 o
   2   4   6      137.98      183.00     20.09 o
   3   4   6      179.32      203.49     18.99 o
   4   4   6     2196.49     2265.75     51.56 o
   5   4   6      200.93      160.36     17.02 o
   6   4   6      366.34      346.11     31.42 o
   7   4   6      255.60      280.82     19.04 o
   8   4   6    26161.87    26751.92    369.02 o
   9   4   6     7574.23     7683.33    145.31 o
  10   4   6      647.15      653.92     39.52 o
  11   4   6     7007.31     7297.72    176.49 o
  12   4   6     1505.41     1422.03     58.75 o
  13   4   6     3960.32     3952.32    122.03 o
  14   4   6     1535.23     1301.94     65.63 o
  15   4   6     3925.25     3993.80    152.56 o
  16   4   6     9675.33    10476.01    334.14 o
   1   5   6    54228.07    54368.94    715.21 o
   2   5   6     6414.12     6367.60    132.21 o
   3   5   6     5035.78     5262.43     81.72 o
   4   5   6     7811.53     7863.85    118.64 o
   5   5   6     8878.40     8986.46    133.22 o
   6   5   6      500.41      470.28     21.77 o
   7   5   6     7084.16     7194.89    133.44 o
   8   5   6      500.80      480.79     27.27 o
   9   5   6     3213.31     3249.39     87.62 o
  10   5   6     5459.93     5744.39    140.05 o
  11   5   6      285.14      263.00     32.91 o
  12   5   6      119.96      102.12     33.27 o
  13   5   6     1468.38     1422.41     88.90 o
  14   5   6     1756.27     1661.39    130.31 o
  15   5   6      593.36      420.61     58.96 o
  16   5   6      311.59      351.26     61.77 o
   0   6   6     6253.65     6349.29    172.93 o
   1   6   6    11338.56    11324.74    187.39 o
   2   6   6     7508.83     7706.49    126.59 o
   3   6   6     1532.13     1473.62     39.98 o
   4   6   6       55.67       32.29     21.30 o
   5   6   6      218.03      246.71     23.32 o
   6   6   6     4035.86     4093.18     86.46 o
   7   6   6    20618.16    20986.67    331.09 o
   8   6   6      731.45      742.78     36.29 o
   9   6   6       98.13       68.94     18.88 o
  10   6   6     5751.54     5985.58    160.54 o
  11   6   6     6326.48     6481.37    196.99 o
  12   6   6      317.70      360.08     96.57 o
  13   6   6     4922.89     5305.59    185.76 o
  14   6   6     1049.31     1010.01     76.12 o
  15   6   6       25.49       95.22     47.86 o
   1   7   6     7588.85     7708.76    134.27 o
   2   7   6     2268.91     2275.04     54.58 o
   3   7   6      390.67      389.60     75.11 o
   4   7   6    13930.76    13917.81    272.71 o
   5   7   6    17059.09    17399.11    341.67 o
   6   7   6        3.39       16.37     18.77 o
   7   7   6      725.42      795.16     35.14 o
   8   7   6      984.80      931.80     37.13 o
   9   7   6       73.17      108.02     24.46 o
  10   7   6       30.63       41.85     20.58 o
  11   7   6     4544.34     4805.82    252.17 o
  12   7   6     3440.42     3375.50    135.83 o
  13   7   6     4421.82     4657.71    225.14 o
  14   7   6       32.48       -2.65     54.36 o
  15   7   6      609.80      581.55     91.35 o
   0   8   6    18923.33    19410.27    441.74 o
   1   8   6     9879.16    10410.65    171.83 o
   2   8   6     7226.61     7484.28    138.08 o
   3   8   6     9712.96    10022.17    179.21 o
   4   8   6      682.45      667.53     30.51 o
   5   8   6     8319.92     8336.83    158.86 o
   6   8   6      915.68      837.26     36.47 o
   7   8   6    14273.40    15040.93    252.18 o
   8   8   6     8720.00     8997.44    167.50 o
   9   8   6       19.68      -14.10     22.48 o
  10   8   6      398.52      412.60     70.63 o
  11   8   6        9.40       53.01     63.73 o
  12   8   6      531.22      500.10     78.63 o
  13   8   6      311.77      146.50     54.98 o
  14   8   6      100.27       86.97     58.99 o
  15   8   6      254.70       84.37     91.85 o
   1   9   6      174.10      207.02     24.51 o
   2   9   6     7544.72     7961.09    162.39 o
   3   9   6      475.85      513.95     33.54 o
   4   9   6      386.85      369.40     53.96 o
   5   9   6     4050.10     4027.96     91.65 o
   6   9   6     7135.12     7097.41    138.57 o
   7   9   6     1572.55     1565.32     95.46 o
   8   9   6      139.49      109.64     22.65 o
   9   9   6     4779.50     4793.46    157.86 o
  10   9   6    11501.57    12130.18    340.67 o
  11   9   6      212.27      289.53     91.70 o
  12   9   6      219.72      286.33    110.80 o
  13   9   6        0.47      117.81     97.83 o
  14   9   6     4883.89     4905.54    280.57 o
   0  10   6     6236.83     6513.96    220.81 o
   1  10   6     1168.24     1164.70     65.96 o
   2  10   6    10600.53    11126.27    320.15 o
   3  10   6       15.11       14.32     24.63 o
   4  10   6     3912.28     4150.02    102.44 o
   5  10   6      100.28       99.31     21.77 o
   6  10   6     1530.50     1468.67     54.01 o
   7  10   6     2174.86     2024.74     76.49 o
   8  10   6       83.17       58.38     31.34 o
   9  10   6     3738.82     3592.20    200.98 o
  10  10   6      953.90      815.73     96.86 o
  11  10   6     1301.77     1049.91    105.44 o
  12  10   6      427.53      288.16     68.64 o
  13  10   6        6.56        2.23     60.91 o
   1  11   6      356.50      371.84     34.55 o
   2  11   6       37.39       49.67     25.41 o
   3  11   6     8811.35     8999.12    198.26 o
   4  11   6       17.41       19.69     25.37 o
   5  11   6     1870.24     1885.36     92.28 o
   6  11   6      225.61      264.24     69.86 o
   7  11   6      598.36      588.68     41.10 o
   8  11   6     1903.36     1703.07     86.17 o
   9  11   6       29.65        8.58     36.81 o
  10  11   6     1169.45     1174.29    122.28 o
  11  11   6     2592.03     2453.53    172.69 o
  12  11   6     1797.28     1431.08    129.97 o
  13  11   6      816.68      597.69     98.93 o
   0  12   6     3190.60     3311.33    177.57 o
   1  12   6      999.33      938.89     50.66 o
   2  12   6      656.96      676.18     50.70 o
   3  12   6     3156.14     3311.07    103.96 o
   4  12   6      785.41      659.10     45.10 o
   5  12   6     2346.01     2269.28     81.86 o
   6  12   6     4767.25     4819.46    140.46 o
   7  12   6     2722.45     2837.61    121.32 o
   8  12   6       61.44       60.03     41.58 o
   9  12   6      448.53      343.82     71.39 o
  10  12   6     1610.20     1255.58    288.16 o
  11  12   6      940.21      745.56    102.44 o
  12  12   6      404.16      350.83    117.12 o
   1  13   6       42.38       17.16     27.91 o
   2  13   6    11243.74    11597.77    319.63 o
   3  13   6     1070.64      992.17     57.45 o
   4  13   6      952.10      971.86     59.58 o
   5  13   6       28.27       77.99     35.06 o
   6  13   6     9312.22     9717.91    254.39 o
   7  13   6     2359.71     2290.64    187.05 o
   8  13   6     2319.29     2185.82    156.82 o
   9  13   6       21.65      -26.65     63.33 o
  10  13   6     1432.40     1317.07    144.18 o
  11  13   6       45.57      184.05    172.78 o
   0  14   6      976.44     1016.45     85.24 o
   1  14   6     4168.02     4286.54    130.78 o
   2  14   6      596.42      550.77     67.80 o
   3  14   6      277.10      314.45     55.33 o
   4  14   6      904.28      718.23     85.13 o
   5  14   6       80.70       72.87     32.93 o
   6  14   6     3118.78     3100.94    175.15 o
   7  14   6     1481.75     1333.12    122.39 o
   8  14   6        4.10      108.91    106.91 o
   9  14   6     4238.24     4203.61    266.74 o
   1  15   6     3186.93     3111.92    120.21 o
   2  15   6       52.69       70.19     43.69 o
   3  15   6     7784.55     8051.15    253.35 o
   4  15   6      287.17      193.07     42.96 o
   5  15   6      518.05      577.21     70.25 o
   6  15   6      427.80      429.96     69.69 o
   7  15   6      120.17       70.23     65.63 o
   8  15   6       79.68       23.55     78.61 o
   0  16   6      196.87       72.62     75.29 o
   1  16   6     1546.61     1622.88    117.97 o
   2  16   6     1612.11     1610.15     87.62 o
   3  16   6      188.90      132.29     49.07 o
   4  16   6        3.92       30.51     49.55 o
   5  16   6      703.35      776.25    379.70 o
   6  16   6     1246.96     1028.00    117.91 o
   1  17   6      281.53      263.05     54.46 o
   2  17   6     2514.92     2262.22    139.75 o
   1   0   7      114.96       92.00     23.87 o
   3   0   7     4862.63     4553.78    113.51 o
   5   0   7     2051.68     2039.41     75.46 o
   7   0   7     9374.77     9411.84    323.26 o
   9   0   7    19250.49    20099.39    675.08 o
  11   0   7     2395.69     2250.77    116.21 o
  13   0   7      588.19      486.87     52.14 o
  15   0   7      868.55      857.83     93.79 o
   0   1   7    30720.66    30019.49    710.30 o
   1   1   7      145.72      154.78     17.88 o
   2   1   7      958.16      908.33     30.09 o
   3   1   7     6285.83     5980.45    111.52 o
   4   1   7      754.61      708.40     30.23 o
   5   1   7    23478.85    23626.23    385.77 o
   6   1   7      300.61      325.29     43.71 o
   7   1   7     1146.66     1094.86     45.50 o
   8   1   7    11229.59    11789.51    275.44 o
   9   1   7     2817.75     2998.14     93.77 o
  10   1   7       41.10       16.26     53.67 o
  11   1   7      137.72      134.59     29.70 o
  12   1   7      110.61       66.48     25.71 o
  13   1   7      607.19      522.56     44.76 o
  14   1   7        3.03       -5.78     30.93 o
  15   1   7      932.92      926.87     69.75 o
  16   1   7     1904.98     1963.08    157.75 o
   1   2   7    12660.01    12355.95    190.21 o
   2   2   7      262.14      297.25     21.72 o
   3   2   7     2780.94     2800.47     59.76 o
   4   2   7    29018.98    28753.49    615.76 o
   5   2   7      427.88      399.58     27.25 o
   6   2   7       33.43       49.03     31.74 o
   7   2   7      368.13      338.47     28.84 o
   8   2   7      738.97      722.60     48.38 o
   9   2   7      239.49      217.27     33.46 o
  10   2   7      248.77      247.99     30.64 o
  11   2   7      199.65      189.57     33.99 o
  12   2   7    20667.19    22732.78    471.90 o
  13   2   7       27.43       24.50     27.74 o
  14   2   7     1720.57     1628.70     73.30 o
  15   2   7      299.00      209.64     56.44 o
  16   2   7      652.29      678.66     73.19 o
   0   3   7    16161.26    15574.45    380.72 o
   1   3   7      413.71      397.19     25.29 o
   2   3   7     1019.58     1011.98     36.86 o
   3   3   7    12213.64    11526.01    304.74 o
   4   3   7     2669.28     2725.30     58.30 o
   5   3   7     6113.20     6096.69    110.41 o
   6   3   7     7359.29     7477.34    134.00 o
   7   3   7     1041.03      986.99     43.37 o
   8   3   7     1159.11     1039.29     61.14 o
   9   3   7     1020.39      921.43     45.84 o
  10   3   7     1075.69     1089.80     49.14 o
  11   3   7    10626.94    11254.13    268.86 o
  12   3   7       21.21      -10.43     27.84 o
  13   3   7     7731.21     8279.69    230.52 o
  14   3   7     1941.17     1965.28     96.23 o
  15   3   7      491.47      461.83     65.23 o
  16   3   7      376.10      288.73     67.46 o
   1   4   7    12655.10    12836.46    356.11 o
   2   4   7     5109.43     4883.84     99.66 o
   3   4   7     8684.42     8505.84    144.06 o
   4   4   7     4793.54     4784.96    110.26 o
   5   4   7    10952.82    10966.70    199.00 o
   6   4   7    10143.53    10162.90    182.95 o
   7   4   7     3446.38     3420.77     72.91 o
   8   4   7     3499.08     3628.30     99.98 o
   9   4   7     1813.14     1910.96     56.82 o
  10   4   7      940.58      837.29     46.13 o
  11   4   7     1019.18      905.79     48.31 o
  12   4   7      184.01      114.57     31.24 o
  13   4   7     1142.88     1114.19     83.15 o
  14   4   7        0.94      -18.31     36.80 o
  15   4   7     1832.94     1572.78    102.17 o
   0   5   7      225.85      222.96     54.50 o
   1   5   7     3855.23     4011.64     95.36 o
   2   5   7      976.50      982.19     37.18 o
   3   5   7     4093.65     4049.16    103.60 o
   4   5   7     6523.32     6397.53    138.22 o
   5   5   7     1090.95     1100.48     39.47 o
   6   5   7     2417.99     2411.14     62.76 o
   7   5   7     2173.94     2151.29     52.86 o
   8   5   7    12193.45    12481.50    207.91 o
   9   5   7     4933.66     5165.73    139.88 o
  10   5   7     1850.26     1890.50     83.66 o
  11   5   7      660.85      616.30     51.19 o
  12   5   7      102.38       64.37     35.35 o
  13   5   7      734.11      592.19    102.85 o
  14   5   7      119.43       87.03     56.82 o
  15   5   7      817.38      720.79     71.86 o
   1   6   7     8368.32     8487.96    178.70 o
   2   6   7      466.05      455.55     67.89 o
   3   6   7     7805.97     7367.37    149.01 o
   4   6   7    28167.98    29628.32    506.55 o
   5   6   7      142.47      162.01     43.38 o
   6   6   7     3367.12     3230.54     89.43 o
   7   6   7     3307.55     3303.09     85.10 o
   8   6   7     2241.37     2378.00     67.30 o
   9   6   7     2669.23     2715.80    104.17 o
  10   6   7     5502.55     5571.71    287.54 o
  11   6   7     1334.48     1426.35     76.62 o
  12   6   7     2269.10     2115.60    108.99 o
  13   6   7        0.36      -34.55     42.74 o
  14   6   7      335.55      237.46     69.55 o
  15   6   7      146.97       44.28     51.16 o
   0   7   7     2133.52     2109.10    111.22 o
   1   7   7       33.70       88.08     37.34 o
   2   7   7    24019.08    24084.47    661.99 o
   3   7   7     2369.21     2427.87     82.22 o
   4   7   7     4046.24     4086.62    115.14 o
   5   7   7     5899.90     5860.05    137.41 o
   6   7   7     1553.22     1492.52     50.09 o
   7   7   7      795.09      703.09     52.01 o
   8   7   7      498.90      480.91     41.10 o
   9   7   7     1583.13     1552.84     65.50 o
  10   7   7     1851.75     1934.32    101.88 o
  11   7   7     5331.04     5520.70    194.65 o
  12   7   7      507.83      376.80     76.53 o
  13   7   7     5755.64     5966.49    253.10 o
  14   7   7      744.75      604.80    100.33 o
   1   8   7     4495.95     4570.82    119.85 o
   2   8   7     1223.06     1308.39     95.65 o
   3   8   7       87.62       31.74     31.04 o
   4   8   7     1730.85     1748.54     89.06 o
   5   8   7     7356.77     7103.81    214.28 o
   6   8   7      577.07      533.00     36.85 o
   7   8   7      583.06      592.91     54.46 o
   8   8   7      733.88      728.61     54.53 o
   9   8   7      779.93      794.54     51.24 o
  10   8   7     5789.48     6194.49    261.29 o
  11   8   7     2862.69     2672.76    165.22 o
  12   8   7     3562.58     3351.44    207.56 o
  13   8   7     2412.31     2291.75    156.55 o
  14   8   7     2473.68     2195.70    172.21 o
   0   9   7    13486.76    13831.99    406.62 o
   1   9   7     8669.42     9027.04    203.29 o
   2   9   7      348.95      344.95     54.30 o
   3   9   7     2620.66     2592.62     76.60 o
   4   9   7     2449.84     2383.08     73.18 o
   5   9   7     1913.59     1934.01     64.59 o
   6   9   7      462.99      473.92     36.27 o
   7   9   7    12906.02    13203.54    307.93 o
   8   9   7     2964.33     2852.02    103.49 o
   9   9   7      149.02      118.50     43.95 o
  10   9   7      333.36      328.54     62.25 o
  11   9   7      425.77      614.22    246.71 o
  12   9   7      390.71      151.21     79.40 o
  13   9   7      955.93      855.82    108.68 o
   1  10   7      443.00      417.77     78.27 o
   2  10   7     4334.85     4387.48    124.29 o
   3  10   7      406.05      415.48     38.90 o
   4  10   7     5357.95     5399.23    137.11 o
   5  10   7     8395.36     8593.74    209.87 o
   6  10   7     2651.73     2542.86     95.74 o
   7  10   7     2828.31     2823.37     96.03 o
   8  10   7       29.01       64.84     38.34 o
   9  10   7     3071.36     2925.59    126.84 o
  10  10   7      435.85      363.60     54.88 o
  11  10   7     1710.12     1550.23    127.40 o
  12  10   7     1896.05     1785.67    167.94 o
   0  11   7        6.84       78.84     51.26 o
   1  11   7        0.74       -9.31     27.77 o
   2  11   7     9698.56    10169.85    238.42 o
   3  11   7     5973.23     6023.15    162.52 o
   4  11   7        6.45       -3.54     29.15 o
   5  11   7     5052.36     5342.53    171.62 o
   6  11   7     5287.18     5199.24    169.42 o
   7  11   7     2402.11     2382.58     89.58 o
   8  11   7        0.01       -3.97     39.36 o
   9  11   7     5177.09     5238.13    223.13 o
  10  11   7     6073.34     6310.06    324.70 o
  11  11   7      224.59      250.60     71.61 o
  12  11   7      586.81      339.35     91.56 o
   1  12   7     5691.21     6149.37    217.03 o
   2  12   7     3174.84     3311.19    108.34 o
   3  12   7    19854.69    20958.54    456.29 o
   4  12   7       83.74      106.18     35.54 o
   5  12   7      372.98      331.30     45.36 o
   6  12   7     1500.83     1523.26     70.43 o
   7  12   7      375.06      469.54     69.87 o
   8  12   7      115.09      115.70     48.67 o
   9  12   7      135.46       67.05    112.02 o
  10  12   7     1886.81     1774.77    145.24 o
  11  12   7     1930.20     1498.47    150.31 o
   0  13   7     1113.99     1122.54     97.22 o
   1  13   7     2875.75     2844.00     96.33 o
   2  13   7     1099.17     1030.65     63.99 o
   3  13   7       55.72       71.12     31.56 o
   4  13   7      129.19      120.69     43.68 o
   5  13   7      189.49      185.73     41.80 o
   6  13   7      671.89      665.37     71.90 o
   7  13   7      361.15      416.05     61.42 o
   8  13   7      116.12      120.51     68.73 o
   9  13   7     7031.19     7387.12    376.57 o
  10  13   7       83.46      -32.61    109.76 o
   1  14   7     3846.19     4105.80    197.64 o
   2  14   7     2570.81     2559.59    108.34 o
   3  14   7     5375.87     5186.93    218.18 o
   4  14   7      459.96      415.99     48.50 o
   5  14   7       69.75       62.95     46.88 o
   6  14   7     4400.60     4233.25    210.28 o
   7  14   7      187.36      136.41     71.75 o
   8  14   7     1136.63      979.79    119.44 o
   0  15   7     1825.36     1809.54    167.57 o
   1  15   7      381.30      292.55     48.86 o
   2  15   7      718.53      625.95     58.52 o
   3  15   7      474.20      395.44     54.42 o
   4  15   7      403.47      330.40     64.99 o
   5  15   7      535.11      453.79     65.95 o
   6  15   7     7144.64     6945.21    294.11 o
   1  16   7      363.47      300.69     53.06 o
   2  16   7      497.35      415.32     55.63 o
   3  16   7     1047.07      986.27     90.94 o
   0   0   8   125515.91   124783.61   4101.33 o
   2   0   8     5780.89     6016.88    166.33 o
   4   0   8     7792.17     7701.76    249.91 o
   6   0   8     3783.68     3722.59    148.79 o
   8   0   8    19367.96    19661.31    820.79 o
  10   0   8      916.51     1101.82    298.17 o
  12   0   8      954.14      836.32     84.04 o
  14   0   8      159.06      153.71     73.63 o
   1   1   8     7017.49     6766.20    124.50 o
   2   1   8     3152.86     3103.58     77.89 o
   3   1   8      403.92      348.10     37.14 o
   4   1   8     2113.95     2040.50     68.67 o
   5   1   8       19.00       42.06     28.42 o
   6   1   8     9454.58    10027.78    400.37 o
   7   1   8     6011.00     5823.64    175.92 o
   8   1   8     2493.16     2485.91    117.18 o
   9   1   8     9944.62    10556.32    728.06 o
  10   1   8     1333.50     1252.57    143.98 o
  11   1   8       16.90       27.58     29.65 o
  12   1   8    13127.75    14251.37    344.91 o
  13   1   8       44.48       -0.10     36.53 o
  14   1   8      915.99      918.71     61.38 o
  15   1   8     1255.57     1149.14     80.77 o
   0   2   8     5797.71     5685.71    152.11 o
   1   2   8     3783.82     3689.78     95.68 o
   2   2   8     3142.35     3045.67    115.93 o
   3   2   8     7344.50     7362.76    174.69 o
   4   2   8     2250.61     2143.39     68.62 o
   5   2   8    13070.31    13179.22    275.89 o
   6   2   8     7000.40     7095.53    172.42 o
   7   2   8       61.48       38.22     24.23 o
   8   2   8     2174.79     2202.26     79.22 o
   9   2   8     4467.61     4562.97    147.23 o
  10   2   8      198.41      161.81     35.91 o
  11   2   8      140.98      101.36     31.91 o
  12   2   8      134.97      119.86     32.65 o
  13   2   8     2708.94     2674.94    111.07 o
  14   2   8      771.70      668.74     59.23 o
  15   2   8     1544.84     1477.32     91.13 o
   1   3   8        4.19       -0.45     25.26 o
   2   3   8      194.79      208.40     29.00 o
   3   3   8     9627.64     9741.52    213.38 o
   4   3   8    19301.64    19682.62    391.12 o
   5   3   8      193.20      206.27     33.22 o
   6   3   8     9007.38     8828.43    181.73 o
   7   3   8     2825.18     2891.15     91.07 o
   8   3   8     1912.69     1973.26     76.48 o
   9   3   8     4408.91     4325.31    125.28 o
  10   3   8     1922.88     1961.52    125.46 o
  11   3   8      519.06      500.39     46.72 o
  12   3   8      460.93      506.18     56.34 o
  13   3   8      161.36      197.12     59.39 o
  14   3   8       11.47       -2.04     47.96 o
  15   3   8      550.92      473.85     61.20 o
   0   4   8     2908.51     2853.48    168.28 o
   1   4   8       20.89       25.53     30.98 o
   2   4   8      790.73      819.77     65.17 o
   3   4   8      405.06      384.01     42.88 o
   4   4   8     1338.51     1318.05     58.10 o
   5   4   8       52.49      114.72     36.17 o
   6   4   8      209.26      208.25     26.96 o
   7   4   8      261.64      274.35     27.97 o
   8   4   8    19146.74    20132.21    383.38 o
   9   4   8     3040.76     3099.22     94.85 o
  10   4   8     1380.19     1380.55     81.95 o
  11   4   8     5689.60     6108.91    174.35 o
  12   4   8      872.97      721.35    110.67 o
  13   4   8     2261.44     2245.18    113.63 o
  14   4   8      621.02      594.76     72.40 o
  15   4   8     2359.14     2217.01    179.32 o
   1   5   8    32976.03    32919.02    872.47 o
   2   5   8     3769.33     3504.06    101.54 o
   3   5   8     3607.24     3640.77    104.78 o
   4   5   8     3170.59     3343.28    119.47 o
   5   5   8     9611.29     9909.86    230.22 o
   6   5   8        2.35       25.21     21.61 o
   7   5   8     4550.96     4678.42    104.94 o
   8   5   8      130.31      128.08     22.31 o
   9   5   8     2933.47     2935.92    136.44 o
  10   5   8     4060.11     4271.50    168.71 o
  11   5   8      155.93      279.54     86.10 o
  12   5   8       53.10      111.62     63.85 o
  13   5   8      863.37      913.84     99.91 o
  14   5   8     1050.49     1018.12    143.97 o
   0   6   8     5282.74     5116.70    161.47 o
   1   6   8     9348.21     9768.64    244.53 o
   2   6   8     3292.40     3454.86     89.90 o
   3   6   8      231.57      238.95     19.97 o
   4   6   8       80.11      119.27     18.00 o
   5   6   8      115.59      126.39     22.11 o
   6   6   8     1782.28     1828.97     62.18 o
   7   6   8    11752.90    12727.57    256.54 o
   8   6   8      920.86      825.41     48.04 o
   9   6   8       49.56       89.40     41.71 o
  10   6   8     2409.14     2348.97    136.58 o
  11   6   8     6082.27     6613.52    221.30 o
  12   6   8      418.13      316.16     81.40 o
  13   6   8     4487.78     4621.61    272.82 o
  14   6   8      987.05      900.80    112.53 o
   1   7   8     5730.66     5508.38    202.90 o
   2   7   8      260.54      216.70     43.70 o
   3   7   8       10.65       43.01     36.34 o
   4   7   8    10424.21    10681.96    294.40 o
   5   7   8    13533.66    14540.17    413.45 o
   6   7   8       13.40       26.93     20.56 o
   7   7   8     1044.02      987.03     45.89 o
   8   7   8     1444.71     1347.77     58.77 o
   9   7   8       39.52       24.05     28.71 o
  10   7   8       15.71      -26.42     46.04 o
  11   7   8     3068.73     3200.38    146.52 o
  12   7   8     3192.95     3272.48    152.40 o
  13   7   8     2376.00     2223.56    166.84 o
   0   8   8     7694.84     7183.14    363.33 o
   1   8   8     4476.17     4649.10    156.74 o
   2   8   8     7293.26     8065.63    223.51 o
   3   8   8     6149.19     6248.41    189.19 o
   4   8   8      364.99      354.34     45.55 o
   5   8   8     5780.73     5588.29    157.35 o
   6   8   8      673.54      608.95     53.78 o
   7   8   8     9680.33     9951.85    277.34 o
   8   8   8     8379.29     9003.28    272.69 o
   9   8   8       34.54       89.49     45.48 o
  10   8   8      120.25       68.88     55.03 o
  11   8   8        9.98      -55.04     55.04 o
  12   8   8      343.22      289.79     81.91 o
  13   8   8      106.71      110.97     97.35 o
   1   9   8       89.46      118.99     28.86 o
   2   9   8     5468.84     5771.72    157.07 o
   3   9   8      384.38      425.89     41.71 o
   4   9   8      496.46      532.00     47.65 o
   5   9   8      752.48      748.99     53.11 o
   6   9   8     3663.48     3748.25    138.14 o
   7   9   8     1624.26     1540.59     71.54 o
   8   9   8      333.42      345.29     59.53 o
   9   9   8     3646.61     3594.66    147.84 o
  10   9   8     8434.00     8636.08    327.10 o
  11   9   8      151.97      148.06    170.13 o
  12   9   8      178.63       61.13     63.82 o
   0  10   8     4214.21     4460.20    184.48 o
   1  10   8     1967.02     1965.14     78.71 o
   2  10   8     8016.31     8323.36    211.00 o
   3  10   8       63.86       87.13     41.95 o
   4  10   8     3608.52     3552.17    114.00 o
   5  10   8       63.34       55.10     32.79 o
   6  10   8      568.24      565.90     52.65 o
   7  10   8     1509.91     1449.95     71.32 o
   8  10   8       42.23      -16.07     38.18 o
   9  10   8     2854.35     2982.82    143.49 o
  10  10   8      708.56      573.61    102.81 o
  11  10   8      236.76      252.43    104.90 o
   1  11   8       52.40       16.96     30.60 o
   2  11   8      304.87      363.04     54.92 o
   3  11   8     4839.21     5095.33    172.92 o
   4  11   8       23.34      -11.74     36.11 o
   5  11   8     2572.60     2452.61     95.14 o
   6  11   8      159.59      144.74     40.93 o
   7  11   8      548.73      445.00    113.41 o
   8  11   8      674.12      692.24     69.31 o
   9  11   8        1.96       37.59     51.41 o
  10  11   8      952.18      762.82    100.25 o
  11  11   8     2261.90     1987.35    245.07 o
   0  12   8     1916.87     1946.54    119.02 o
   1  12   8      757.28      674.34     56.93 o
   2  12   8       19.85       89.21     66.91 o
   3  12   8     1755.32     1831.03     82.17 o
   4  12   8      698.98      552.22     46.39 o
   5  12   8     1662.40     1624.31     84.88 o
   6  12   8     3609.55     3600.28    162.70 o
   7  12   8     2776.71     2847.82    143.16 o
   8  12   8      279.22      208.91     69.85 o
   9  12   8      205.21      285.77     91.60 o
   1  13   8      173.85      132.81     40.89 o
   2  13   8     7773.37     7974.52    251.04 o
   3  13   8      637.26      619.23     58.41 o
   4  13   8      305.76      318.03     47.20 o
   5  13   8       97.55      105.23     42.59 o
   6  13   8     6472.88     6948.22    279.30 o
   7  13   8     1499.22     1403.09    105.44 o
   8  13   8     1073.14      806.71    115.18 o
   0  14   8      775.68      839.41    111.71 o
   1  14   8     3454.57     3428.98    138.01 o
   2  14   8      700.23      576.31     64.13 o
   3  14   8      276.16      285.70     78.07 o
   4  14   8      217.62      149.03     51.06 o
   5  14   8       58.46      117.39     53.28 o
   6  14   8     1739.61     1750.71    128.45 o
   1  15   8     1531.56     1437.45     85.45 o
   2  15   8      122.11      157.75     44.12 o
   3  15   8     5247.23     5132.97    198.87 o
   4  15   8      327.60      328.73     85.70 o
   1   0   9      383.91      407.79     51.67 o
   3   0   9     2299.26     2335.65    112.04 o
   5   0   9      338.93      355.77     79.86 o
   7   0   9     4731.67     4764.46    232.41 o
   9   0   9    11118.68    11576.71    563.67 o
  11   0   9     1492.30     1667.73    134.58 o
  13   0   9      249.90      225.31     54.53 o
   0   1   9    14477.06    14739.35    436.69 o
   1   1   9      155.27      189.77     32.70 o
   2   1   9      202.46      243.07     31.59 o
   3   1   9     3440.42     3485.52    117.00 o
   4   1   9      267.46      268.42     39.94 o
   5   1   9    12622.02    12405.62    374.74 o
   6   1   9      134.41      160.76     41.01 o
   7   1   9      615.69      492.59     53.16 o
   8   1   9     7328.14     7637.95    277.95 o
   9   1   9     1640.23     1483.25     89.95 o
  10   1   9        2.82       10.72     50.62 o
  11   1   9       25.25      -56.47     56.47 o
  12   1   9       49.23       76.70     41.48 o
  13   1   9      596.02      414.88     58.12 o
  14   1   9        8.18       66.29     45.57 o
   1   2   9     6622.52     6941.56    184.67 o
   2   2   9      220.94      207.67     37.05 o
   3   2   9     1629.66     1604.64     79.57 o
   4   2   9    17131.13    18323.41    426.06 o
   5   2   9      401.70      446.69     44.30 o
   6   2   9       11.74       41.00     32.51 o
   7   2   9       66.19      183.86     43.96 o
   8   2   9      238.28      148.33     40.88 o
   9   2   9       95.45       37.06     42.37 o
  10   2   9       82.18       51.76     65.15 o
  11   2   9      133.60      114.92     38.28 o
  12   2   9    12732.50    13975.22    448.72 o
  13   2   9        6.71       51.51     61.37 o
  14   2   9      819.76      553.31     69.35 o
   0   3   9     8209.38     8740.79    405.19 o
   1   3   9      476.36      488.11     88.13 o
   2   3   9      150.42       80.01     27.84 o
   3   3   9     6237.11     6209.25    179.60 o
   4   3   9     1184.62     1282.76     67.19 o
   5   3   9     3625.12     3659.92    107.57 o
   6   3   9     3707.84     3737.44    108.50 o
   7   3   9      632.07      594.13     59.60 o
   8   3   9     1161.82     1262.59    144.80 o
   9   3   9      386.46      392.74     57.60 o
  10   3   9      433.13      443.86     47.29 o
  11   3   9     7196.35     7938.04    306.57 o
  12   3   9        8.36       60.60     45.45 o
  13   3   9     5177.69     5450.99    234.39 o
  14   3   9     1204.58     1071.53     75.95 o
   1   4   9     8557.69     8575.46    288.22 o
   2   4   9     2927.32     3133.29    229.65 o
   3   4   9     3033.59     3130.12    141.33 o
   4   4   9     2842.58     2760.31    103.22 o
   5   4   9     7815.65     7953.51    222.72 o
   6   4   9     5728.15     5898.79    154.23 o
   7   4   9     1506.96     1470.54     68.88 o
   8   4   9     2083.88     2139.54     89.15 o
   9   4   9     1302.88     1311.76     65.05 o
  10   4   9      421.20      380.30     46.40 o
  11   4   9      842.74      847.35     63.79 o
  12   4   9       92.98       60.67     50.10 o
  13   4   9      633.19      602.77     71.75 o
   0   5   9       88.90       47.38     47.38 o
   1   5   9     2817.48     2952.78    149.21 o
   2   5   9     1055.13     1066.63     62.71 o
   3   5   9     1717.01     1703.05     73.88 o
   4   5   9     3502.56     3515.96    122.95 o
   5   5   9      552.56      558.98     73.84 o
   6   5   9     1500.42     1601.20     75.81 o
   7   5   9     1509.16     1570.29     78.03 o
   8   5   9     8634.84     9052.69    225.10 o
   9   5   9     2438.79     2542.43    110.66 o
  10   5   9     1188.66     1250.09     82.63 o
  11   5   9      545.89      504.20    112.31 o
  12   5   9       44.19       30.58     48.24 o
  13   5   9      619.75      473.90     64.06 o
   1   6   9     4295.14     4538.84    143.14 o
   2   6   9       90.68      116.74     25.82 o
   3   6   9     4068.60     4197.94    124.41 o
   4   6   9    17007.41    18740.65    445.52 o
   5   6   9      186.32      199.84     28.89 o
   6   6   9     2400.42     2406.38     92.62 o
   7   6   9     1968.52     1982.62     90.98 o
   8   6   9     1802.04     1848.83     78.76 o
   9   6   9     1787.19     1710.26     93.05 o
  10   6   9     3615.06     3717.27    180.40 o
  11   6   9      962.75      813.35    109.98 o
  12   6   9     1361.99     1288.00    196.26 o
  13   6   9        1.99      -24.78     62.99 o
   0   7   9     2012.32     1795.38    155.62 o
   1   7   9       65.08       71.10     44.29 o
   2   7   9    15608.44    16292.29    515.47 o
   3   7   9     1322.94     1259.86     89.25 o
   4   7   9     2796.30     2916.31    139.08 o
   5   7   9     3340.65     3085.08    123.43 o
   6   7   9      675.81      567.69     85.60 o
   7   7   9      433.69      382.32     45.52 o
   8   7   9      584.24      561.44     61.29 o
   9   7   9      794.81      845.67    163.18 o
  10   7   9      912.54      735.15    112.43 o
  11   7   9     3725.44     3471.80    215.48 o
  12   7   9      298.99      267.01     85.57 o
   1   8   9     3350.09     3481.85    158.20 o
   2   8   9      786.47      810.67     58.00 o
   3   8   9       94.78      162.96     51.49 o
   4   8   9      872.95      899.79     81.84 o
   5   8   9     6047.53     6338.43    239.24 o
   6   8   9      295.02      270.28     50.89 o
   7   8   9      355.51      457.65     85.19 o
   8   8   9      403.97      385.11     56.89 o
   9   8   9      426.25      363.61     54.27 o
  10   8   9     3953.39     3481.01    210.14 o
  11   8   9     1844.83     1723.05    250.29 o
  12   8   9     2399.04     2177.60    171.89 o
   0   9   9     7426.79     8335.45    299.03 o
   1   9   9     5615.61     5769.92    162.13 o
   2   9   9      172.42      204.66     38.67 o
   3   9   9     1684.86     1644.35     93.63 o
   4   9   9     1391.12     1343.99     92.38 o
   5   9   9     1303.18     1160.65     75.93 o
   6   9   9      291.33      286.02     51.15 o
   7   9   9     8294.34     8821.13    277.03 o
   8   9   9     2075.79     2026.00    117.76 o
   9   9   9       78.07       68.61     49.41 o
  10   9   9      111.54      185.13     86.10 o
  11   9   9      408.96      298.78    143.06 o
   1  10   9      373.50      408.68     58.26 o
   2  10   9     2901.29     2996.40    108.80 o
   3  10   9      247.09      200.56     41.80 o
   4  10   9     3377.68     3376.88    117.82 o
   5  10   9     5275.51     5449.07    170.37 o
   6  10   9     1440.25     1272.69     74.80 o
   7  10   9     2253.66     2163.21    112.05 o
   8  10   9        0.58       42.43     47.26 o
   9  10   9     1991.88     1782.35    114.57 o
  10  10   9      355.04      351.88    112.84 o
   0  11   9       39.83       54.75     47.51 o
   1  11   9        3.64       69.10     56.66 o
   2  11   9     7288.77     7779.36    230.46 o
   3  11   9     3158.12     3343.21    137.87 o
   4  11   9       27.24       78.70     46.51 o
   5  11   9     3215.27     3222.43    129.73 o
   6  11   9     3027.72     2859.02    128.17 o
   7  11   9     1513.51     1395.35    107.91 o
   8  11   9       25.04       37.79     46.30 o
   9  11   9     2985.16     2719.90    205.28 o
   1  12   9     3161.51     3402.88    133.12 o
   2  12   9     1905.47     1999.31    151.31 o
   3  12   9    10719.07    11527.73    344.38 o
   4  12   9       74.66       57.87     40.84 o
   5  12   9      449.98      367.74     50.08 o
   6  12   9      985.13      786.42     87.93 o
   7  12   9      151.93      173.66     70.84 o
   8  12   9       96.48       22.48     70.12 o
   0  13   9      570.10      587.72     87.69 o
   1  13   9     2136.67     2134.95    112.93 o
   2  13   9      613.33      578.73     86.10 o
   3  13   9       10.55      -26.05     40.55 o
   4  13   9      142.14      148.24     45.04 o
   5  13   9       72.45      223.58     82.40 o
   6  13   9      433.39      385.96     66.81 o
   1  14   9     1918.45     1875.22    117.72 o
   2  14   9     1890.56     1652.56     97.37 o
   3  14   9     3167.87     3017.53    142.57 o
   4  14   9      243.96      177.59     80.71 o
   0   0  10    79530.22    86811.96   3083.45 o
   2   0  10     2407.95     2495.84    124.07 o
   4   0  10     3538.87     3862.17    224.04 o
   6   0  10     2235.72     2299.00    162.36 o
   8   0  10    11871.98    13211.77    697.44 o
  10   0  10       31.83      -17.97     79.45 o
  12   0  10      661.69      564.89    126.82 o
   1   1  10     4427.93     4648.31    166.78 o
   2   1  10     1838.06     1974.11     86.98 o
   3   1  10      895.74      788.46     59.17 o
   4   1  10     2605.63     2719.58    104.63 o
   5   1  10       17.78      -18.08     38.27 o
   6   1  10     7363.82     7827.28    274.88 o
   7   1  10     3950.76     3698.56    164.69 o
   8   1  10     1503.34     1485.63     96.94 o
   9   1  10     4757.41     5236.63    307.36 o
  10   1  10      602.18      607.57     77.96 o
  11   1  10       68.62      134.46     72.97 o
  12   1  10     8005.56     8508.00    464.41 o
  13   1  10      133.72      134.19     51.71 o
   0   2  10     3881.94     3568.49    221.18 o
   1   2  10     2356.57     2527.57    107.50 o
   2   2  10      971.86     1030.47    107.18 o
   3   2  10     6585.41     7138.68    212.27 o
   4   2  10     1565.44     1687.74     76.23 o
   5   2  10     7285.82     7766.40    218.59 o
   6   2  10     3943.38     3963.90    175.52 o
   7   2  10      408.74      379.90     66.51 o
   8   2  10      770.07      738.62     66.44 o
   9   2  10     3408.31     3673.53    176.17 o
  10   2  10      306.90      298.61     62.45 o
  11   2  10       98.65       81.47     40.05 o
  12   2  10      127.16       65.25     54.15 o
  13   2  10     1169.31      932.60    126.96 o
   1   3  10       27.18       11.71     44.77 o
   2   3  10      413.53      485.03     60.00 o
   3   3  10     7636.70     8106.51    221.47 o
   4   3  10    10781.99    11318.55    312.84 o
   5   3  10      218.36      270.96     64.68 o
   6   3  10     3767.37     3668.15    135.61 o
   7   3  10     2413.68     2410.81    132.26 o
   8   3  10      719.23      648.99     75.87 o
   9   3  10     2160.85     2417.33    154.27 o
  10   3  10     1132.51     1050.22     77.21 o
  11   3  10      617.27      482.76     57.20 o
  12   3  10      264.03      261.17     61.05 o
   0   4  10     4375.04     4735.66    276.12 o
   1   4  10      147.32      185.33     51.27 o
   2   4  10      453.85      335.37     86.28 o
   3   4  10      108.74      123.83     46.76 o
   4   4  10      919.24      632.81     72.94 o
   5   4  10       49.50      108.29     51.02 o
   6   4  10      108.93       98.14     65.00 o
   7   4  10       43.37      113.58     62.11 o
   8   4  10    10573.08    11330.20    483.20 o
   9   4  10     2597.08     2690.23    128.95 o
  10   4  10      279.67      207.86     47.78 o
  11   4  10     2692.33     2633.86    139.89 o
  12   4  10      310.89      321.09     72.30 o
   1   5  10    18082.18    19590.18    606.19 o
   2   5  10     2181.03     1947.76    128.04 o
   3   5  10     1959.52     2032.94    118.92 o
   4   5  10     2575.01     2529.13    125.01 o
   5   5  10     3287.52     3276.60    160.34 o
   6   5  10      224.41      111.55     78.84 o
   7   5  10     2067.93     2216.22    139.76 o
   8   5  10       90.24      107.34     41.97 o
   9   5  10     1474.52     1345.60     96.93 o
  10   5  10     2498.42     2261.83    162.24 o
  11   5  10       57.62       -7.94     71.54 o
  12   5  10      125.33       78.90     83.73 o
   0   6  10     1838.48     1457.58    145.00 o
   1   6  10     4319.58     4411.32    189.70 o
   2   6  10     2331.73     2574.44    185.44 o
   3   6  10      387.15      437.76     96.80 o
   4   6  10        4.35       28.90     41.98 o
   5   6  10       71.95       50.63     53.58 o
   6   6  10     1591.54     1441.71    146.22 o
   7   6  10     7412.30     7715.37    251.18 o
   8   6  10      293.49      259.05     54.04 o
   9   6  10       19.25       52.69    109.47 o
  10   6  10     1672.68     1489.93    143.49 o
  11   6  10     2963.99     2896.43    205.06 o
   1   7  10     3227.80     3261.67    181.05 o
   2   7  10      514.75      511.09    131.83 o
   3   7  10      156.78       99.98     54.61 o
   4   7  10     5232.58     5573.23    236.68 o
   5   7  10     7617.63     7873.67    251.99 o
   6   7  10       52.98      -28.05     49.81 o
   7   7  10      340.99      285.41     56.55 o
   8   7  10      389.23      353.25    187.04 o
   9   7  10        5.50       -7.34     65.30 o
  10   7  10        2.95      -62.23     62.23 o
  11   7  10     1979.80     1530.12    135.74 o
   0   8  10     4253.56     4672.96    282.04 o
   1   8  10     3434.08     3502.85    173.52 o
   2   8  10     2999.08     2959.02    160.17 o
   3   8  10     3141.05     3269.80    134.43 o
   4   8  10      377.30      403.56     61.82 o
   5   8  10     3039.38     2960.67    136.84 o
   6   8  10      214.86      109.56     44.48 o
   7   8  10     5525.43     5755.89    242.49 o
   8   8  10     4003.94     4279.71    297.80 o
   9   8  10       10.11       29.77     93.18 o
  10   8  10      107.28      202.13     94.43 o
   1   9  10      121.81      159.76     53.72 o
   2   9  10     3097.17     3139.73    130.77 o
   3   9  10      140.93      196.45     57.68 o
   4   9  10      343.97      216.04     53.64 o
   5   9  10      962.49      929.17     87.02 o
   6   9  10     2203.24     2197.30    117.13 o
   7   9  10      823.01      778.31     74.90 o
   8   9  10      126.55      184.99     64.69 o
   9   9  10     1720.05     1400.10    110.05 o
   0  10  10     2224.50     2090.31    140.00 o
   1  10  10      691.57      646.22     63.25 o
   2  10  10     5210.43     5695.03    200.03 o
   3  10  10       12.63       71.34     50.94 o
   4  10  10     1442.27     1450.35     90.09 o
   5  10  10       47.95       20.91     41.71 o
   6  10  10      533.01      493.89     64.49 o
   7  10  10      934.88      779.35     79.71 o
   8  10  10        2.88       61.06     61.47 o
   1  11  10      100.95       59.73     56.00 o
   2  11  10       19.50      -23.97     49.60 o
   3  11  10     2637.94     2873.41    129.22 o
   4  11  10        7.16       17.14     44.99 o
   5  11  10     1140.50     1090.22     82.54 o
   6  11  10      117.94      114.24     58.59 o
   7  11  10      362.26      350.87     76.13 o
   0  12  10     1320.38     1620.00    311.56 o
   1  12  10      587.42      403.37     58.83 o
   2  12  10       42.53       73.69     49.25 o
   3  12  10     1219.62     1080.31     87.45 o
   4  12  10      289.36      415.33     61.96 o
   5  12  10      816.37      782.07     87.15 o
   1  13  10       35.80       73.15     52.57 o
   2  13  10     4252.47     4272.47    184.27 o
   1   0  11      277.29      253.32     57.80 o
   3   0  11     3870.73     4103.77    255.08 o
   5   0  11      309.73      218.32     78.84 o
   7   0  11     4208.43     5060.59    408.46 o
   9   0  11     4958.94     4828.79    351.88 o
  11   0  11      892.25      700.92    122.33 o
   0   1  11    11119.10    11770.35    395.18 o
   1   1  11      142.72      129.09     38.78 o
   2   1  11      244.01      188.00     42.67 o
   3   1  11     3345.65     3510.37    130.37 o
   4   1  11      127.49      239.29     64.75 o
   5   1  11     6654.91     7424.95    316.66 o
   6   1  11      113.22       -3.65     47.65 o
   7   1  11       93.59       47.86     50.73 o
   8   1  11     3513.03     3696.34    251.21 o
   9   1  11     1743.64     1773.76    195.04 o
  10   1  11       55.55      172.51     61.01 o
  11   1  11       26.42      -30.86     55.75 o
   1   2  11     3287.68     3525.50    128.05 o
   2   2  11       49.88       32.32     48.97 o
   3   2  11     1238.56     1285.62     75.16 o
   4   2  11    10777.43    11747.79    337.92 o
   5   2  11      153.52      196.02     61.37 o
   6   2  11      301.06      258.47     57.78 o
   7   2  11       57.00      118.67    115.28 o
   8   2  11      326.20      287.06     76.83 o
   9   2  11       29.33       70.95     60.48 o
  10   2  11       53.06       -2.32    100.99 o
  11   2  11       84.45      -15.24     77.07 o
   0   3  11     8687.81    10040.29    605.94 o
   1   3  11      122.60      154.45     84.34 o
   2   3  11       79.94      129.93     49.29 o
   3   3  11     4184.43     4394.15    179.39 o
   4   3  11      852.75      833.03     65.78 o
   5   3  11     2059.65     1952.74    114.68 o
   6   3  11     2450.68     2416.39    140.53 o
   7   3  11      566.75      403.88     65.16 o
   8   3  11      708.51      499.14    122.54 o
   9   3  11      165.95       31.70     59.95 o
  10   3  11      841.95      781.05     78.64 o
  11   3  11     3160.72     3043.45    206.32 o
   1   4  11     4365.71     5078.74    239.76 o
   2   4  11     2150.21     2412.39    166.44 o
   3   4  11     2746.43     2789.74    168.65 o
   4   4  11     1070.28     1001.68     87.03 o
   5   4  11     2581.67     3102.16    267.44 o
   6   4  11     3945.25     4442.98    219.45 o
   7   4  11     1326.37     1216.79    162.57 o
   8   4  11      877.04      613.50    126.41 o
   9   4  11      630.80      566.32    119.07 o
  10   4  11      250.37      203.45     79.93 o
  11   4  11      587.41      511.22     87.23 o
   0   5  11      314.52      386.40    130.10 o
   1   5  11     1778.47     1895.70    155.93 o
   2   5  11      212.75      207.01     63.19 o
   3   5  11     1462.92     1405.64    109.01 o
   4   5  11     2145.23     2258.91    123.27 o
   5   5  11      373.18      244.05     61.83 o
   6   5  11     1000.51      880.63    189.83 o
   7   5  11     1168.71     1002.87    218.32 o
   8   5  11     3840.01     3431.86    299.40 o
   9   5  11     1877.61     1501.32    143.87 o
  10   5  11      497.37      308.17     87.88 o
   1   6  11     2434.76     2602.05    142.96 o
   2   6  11      159.81      147.44    165.12 o
   3   6  11     2896.54     2758.51    144.49 o
   4   6  11     9084.20    10152.46    394.15 o
   5   6  11      360.19      557.39     84.32 o
   6   6  11      673.22      629.90     93.35 o
   7   6  11      512.70      491.46     77.24 o
   8   6  11      486.38      296.97     77.14 o
   9   6  11      934.81      950.72    182.17 o
  10   6  11     1955.35     1706.60    171.45 o
   0   7  11      359.04      353.93     93.94 o
   1   7  11       30.82      -10.80     53.65 o
   2   7  11     6869.85     7364.79    283.09 o
   3   7  11      991.54      973.24    108.08 o
   4   7  11     1169.84     1177.50     99.56 o
   5   7  11     1701.72     1395.46    122.96 o
   6   7  11      540.57      558.87     71.41 o
   7   7  11      295.77      190.29     54.16 o
   8   7  11      225.32      285.67    108.95 o
   9   7  11      533.91      427.07     95.69 o
   1   8  11     1713.85     1550.29    145.89 o
   2   8  11      786.79      734.23    104.31 o
   3   8  11        6.37      -22.64     52.62 o
   4   8  11      361.12      361.81     59.78 o
   5   8  11     1826.07     1803.55    116.73 o
   6   8  11      283.98      221.67     70.36 o
   7   8  11      117.32       86.98     59.96 o
   8   8  11      258.22      143.26     63.18 o
   0   9  11     4522.41     4716.26    320.64 o
   1   9  11     2583.34     2696.56    139.26 o
   2   9  11      322.83      280.79     59.86 o
   3   9  11      676.34      643.46     70.90 o
   4   9  11      373.42      400.28     60.98 o
   5   9  11      618.74      536.44     80.15 o
   6   9  11       73.22       80.62     89.09 o
   7   9  11     4428.22     4643.99    227.75 o
   1  10  11       47.30       13.85     53.47 o
   2  10  11     1034.44      979.42     75.86 o
   3  10  11       39.58       -6.83     43.79 o
   4  10  11     1521.57     1756.15    111.78 o
   5  10  11     2787.93     2720.54    157.11 o
   6  10  11     1021.38      797.45     97.33 o
   0  11  11        2.83      -50.76     72.97 o
   1  11  11       15.41       66.66     45.56 o
   2  11  11     3038.00     3035.11    137.82 o
   3  11  11     1932.83     1779.07    106.59 o
   4  11  11        1.03      -14.26     45.64 o
   0   0  12    38117.47    43884.90   1795.58 o
   2   0  12     1804.41     1804.77    192.59 o
   4   0  12     2037.14     2099.27    209.95 o
   6   0  12     1350.88     1264.99    159.91 o
   8   0  12     5430.56     6021.48    420.30 o
   1   1  12     1842.22     1811.76    100.86 o
   2   1  12      917.37      850.42     88.20 o
   3   1  12      624.08      619.36     64.51 o
   4   1  12     1257.20     1297.80    108.31 o
   5   1  12        1.26       38.36     97.93 o
   6   1  12     3356.76     3350.56    196.57 o
   7   1  12     2180.40     2075.87    146.54 o
   8   1  12      933.74      752.52     95.32 o
   9   1  12     2630.55     2430.39    165.26 o
   0   2  12     1747.77     1448.19    160.93 o
   1   2  12     1016.83      869.74    138.37 o
   2   2  12      471.41      425.04     99.26 o
   3   2  12     3394.94     3377.45    144.65 o
   4   2  12      849.71      889.90    108.54 o
   5   2  12     4120.05     4373.72    235.89 o
   6   2  12     1825.41     1651.65    127.56 o
   7   2  12      135.03       69.87     62.70 o
   8   2  12      410.53      361.80     68.65 o
   9   2  12     1896.28     1606.35    137.97 o
   1   3  12        1.27        1.40     59.55 o
   2   3  12      199.21      264.65    129.89 o
   3   3  12     4044.76     4869.13    225.13 o
   4   3  12     5572.19     6153.34    287.58 o
   5   3  12       21.77      121.81     63.88 o
   6   3  12     1618.29     1582.30    193.10 o
   7   3  12     1272.77     1059.69    104.47 o
   8   3  12      331.66      387.69     81.76 o
   9   3  12     1315.49     1612.44    942.82 o
   0   4  12     3193.06     3471.28    269.17 o
   1   4  12       56.90       22.72     59.23 o
   2   4  12      122.91      227.70     79.35 o
   3   4  12       76.38       29.68     62.01 o
   4   4  12      309.29      212.42    116.00 o
   5   4  12       21.21      -42.17     52.82 o
   6   4  12        4.43       29.41     57.99 o
   7   4  12       32.99      122.33    140.31 o
   8   4  12     5058.58     5099.59    417.85 o
   9   4  12     1258.30      993.37    187.27 o
   1   5  12     8748.95     9836.51    412.77 o
   2   5  12     1033.53      914.60     95.04 o
   3   5  12      755.12      903.37    100.55 o
   4   5  12     1099.59     1152.34    117.63 o
   5   5  12     1555.42     1490.70    123.00 o
   6   5  12      183.17      174.35     83.83 o
   7   5  12     1091.06      936.60    158.49 o
   8   5  12       86.64       46.77     93.54 o
   0   6  12      878.74      991.73    147.45 o
   1   6  12     2157.45     2280.25    148.22 o
   2   6  12      907.79      947.79    103.60 o
   3   6  12      259.38      185.35     72.77 o
   4   6  12        5.84      123.59     91.70 o
   5   6  12       72.50      209.04     70.76 o
   6   6  12      922.52      956.78    118.81 o
   7   6  12     3752.10     3619.86    200.37 o
   1   7  12     1375.67     1412.05    119.36 o
   2   7  12      190.36      152.96     79.55 o
   3   7  12      235.06      235.04     75.42 o
   4   7  12     3005.82     3113.11    192.27 o
   5   7  12     3529.06     3611.39    299.09 o
   6   7  12       29.18      -30.03     72.16 o
   0   8  12     2450.68     2381.92    251.61 o
   1   8  12     1556.61     1701.09    128.30 o
   2   8  12     1324.72     1126.57    109.04 o
   3   8  12     1617.49     1483.29    138.39 o
   4   8  12      152.55       60.33     60.19 o
   5   8  12     1581.07     1563.58    141.91 o
   1   9  12       71.46       45.93     59.17 o
   2   9  12     1687.50     1655.26    166.65 o
   3   9  12      153.62      345.01    482.88 o
   4   9  12      214.77      268.79     66.23 o
   1   0  13       49.90      -53.30     85.16 o
   3   0  13     1075.02      651.08    159.30 o
   5   0  13      101.51      120.09    127.03 o
   7   0  13     1578.01     3745.76    681.51 o
   0   1  13     3724.71     3910.78    316.35 o
   1   1  13       18.69        7.12     71.33 o
   2   1  13      137.69      102.78     57.66 o
   3   1  13     1013.83      836.00    100.07 o
   4   1  13       92.39      155.61    113.45 o
   5   1  13     3158.79     3359.10    398.25 o
   6   1  13       75.39      -17.58     68.41 o
   7   1  13      193.25       -0.21    187.27 o
   1   2  13     1626.18     1460.47    133.22 o
   2   2  13       54.42       -0.14     65.76 o
   3   2  13      445.62      423.61     81.31 o
   4   2  13     4101.18     4118.33    252.17 o
   5   2  13      235.52      190.66     78.70 o
   6   2  13        0.41      117.74    118.56 o
   0   3  13     2644.15     2864.11    256.31 o
   1   3  13      201.68      334.28     92.13 o
   2   3  13       80.26      209.18    260.18 o
   3   3  13     1541.53     1733.66    147.16 o
   4   3  13      391.88      424.52     89.52 o
   5   3  13     1140.02     1053.00    164.20 o
   6   3  13     1089.81      685.39    135.61 o
   1   4  13     1866.28     1803.62    155.97 o
   2   4  13      676.65      755.51    106.45 o
   3   4  13      694.53      625.59    102.61 o
   4   4  13      912.42      677.82     97.03 o
   5   4  13     1615.15     1360.68    140.00 o
   6   4  13     1486.49     1647.10    229.14 o
   0   5  13      189.84       99.87    128.46 o
   1   5  13      752.77      668.30    129.28 o
   2   5  13      304.13      422.44     95.91 o
   3   5  13      311.29      209.99     90.61 o
   4   5  13      673.89      699.35    119.89 o
   5   5  13      163.29      149.34     74.08 o
   1   6  13     1138.35      990.20    131.18 o
   2   6  13        0.47      -74.01     74.01 o
   3   6  13      935.91     1169.45    130.97 o
   4   6  13     4553.08     4986.68    335.75 o
   0   7  13      393.37      439.50    153.58 o
   1   7  13       45.36      -16.70     80.59 o
   1   1  14      902.39      877.23    274.18 o
 
